# Supplementary material for: Colocalization of corneal resistance factor GWAS loci with GTEx e/sQTLs highlights plausible candidate causal genes for keratoconus postnatal corneal stroma weakening
Source: Front Genet. 2023 Aug 9;14:1171217. doi: 10.3389/fgene.2023.1171217 (PMC10445647; doi:10.3389/fgene.2023.1171217)
Supplement: Supplementary file 2 [file Table1.XLSX]

## Sheet: TableS1_CRF_finemapping_dapg
Table S1 Fine-mapped causal variants at 115 corneal resistance factor GWAS loci using DAP-G. CRFloci are numbers allocated to loci obtained from analysis of unrelated UK Biobank participants of White British ancestry (PMID 33311554); corneal disease indicates within locus reported associations with Fuchs' endothelial dystrophy in GWAS (PMID 20825314/28358029),FECD, and keratoconus in GWAS (PMID 3…
CRFloci	chr	start_hg19	end_hg19	corneal_disease	credible set	rsid	pip	GTEx_variant_id	pos_hg19	crf_allele1	crf_allele2	crf_beta	crf_se	crf_p	maf	w_eqtlinfo	w_sqtlinfo	nearest_gene	nearest_proteincoding_gene	vep.BIOTYPE	vep.CADD	vep.Consequence	vep.Feature	vep.Feature_type	vep.Gene	vep.SYMBOL	vep.SYMBOL_SOURCE	coding_var_pred
1	1	11130070	11652656	NA	1	rs143038218	0.9728	chr1_11328735_T_A_b38	11388792	A	T	-0.381557	0.0562108	1.15e-11	0.008261	FALSE	FALSE	UBIAD1	UBIAD1	-	15.83	intergenic_variant	-	-	-	-	-	FALSE
1	1	11130070	11652656	NA	1	rs534975221	0.02494	chr1_11097186_G_A_b38	11157243	A	G	-0.340673	0.053856	2.54e-10	0.00821	FALSE	FALSE	EXOSC10	EXOSC10	nonsense_mediated_decay,antisense,lncRNA,protein_coding	1.199	NMD_transcript_variant,intron_variant,upstream_gene_variant	NM_002685.4,NM_001001998.3,ENST00000376936.4,NR_135061.1,ENST00000460196.1,ENST00000447600.1,ENST00000544779.1,NR_135063.1,ENST00000435388.1,NR_135062.1,ENST00000304457.7	Transcript	ENSG00000171824,5394,ENSG00000230337,105376736	RP4-635E18.6,LOC105376736,EXOSC10	EntrezGene,Clone_based_vega_gene,HGNC	FALSE
1	1	11130070	11652656	NA	1	rs41274522	0.001228	chr1_11295080_T_C_b38	11355137	C	T	-0.283494	0.0462785	9.07e-10	0.01189	FALSE	FALSE	UBIAD1	UBIAD1	nonsense_mediated_decay,enhancer,protein_coding	2.655	NMD_transcript_variant,3_prime_UTR_variant,regulatory_region_variant	NM_001330350.2,NM_001330349.2,ENSR00001772705,ENST00000483738.1,ENST00000376804.2,ENST00000486588.2	RegulatoryFeature,Transcript	29914,-,ENSG00000120942	UBIAD1,-	EntrezGene,-,HGNC	FALSE
1	1	11130070	11652656	NA	2	rs144532663	0.02619	chr1_11105590_G_A_b38	11165647	A	G	-0.160651	0.0385961	3.15e-05	0.01575	TRUE	TRUE	MTOR	MTOR	lncRNA,antisense,processed_transcript,protein_coding	6.535	downstream_gene_variant	ENST00000376838.1,NM_001386500.1,NR_135062.1,NR_135061.1,ENST00000455339.1,ENST00000447600.1,ENST00000361445.4,NR_135063.1,NM_001386501.1,ENST00000435388.1,ENST00000473471.1,ENST00000490931.1,NM_004958.4	Transcript	2475,ENSG00000198793,ENSG00000230337,105376736	RP4-635E18.6,LOC105376736,MTOR	EntrezGene,Clone_based_vega_gene,HGNC	FALSE
1	1	11130070	11652656	NA	2	rs553168628	0.009554	chr1_11079396_C_CT_b38	11139453	CT	C	-0.123002	0.0316507	0.0001019	0.024541	FALSE	FALSE	EXOSC10	EXOSC10	processed_transcript,retained_intron,protein_coding	1.217	intron_variant,non_coding_transcript_variant,downstream_gene_variant,upstream_gene_variant	NM_002685.4,ENST00000472078.1,NM_001001998.3,ENST00000376936.4,ENST00000485606.1,ENST00000498576.1,ENST00000474216.1,ENST00000470611.1,ENST00000544779.1,ENST00000304457.7	Transcript	ENSG00000171824,5394	EXOSC10	EntrezGene,HGNC	FALSE
1	1	11130070	11652656	NA	2	1:11208969_ATG_A	0.006784	chr1_11148912_ATG_A_b38	11208969	A	ATG	-0.13555	0.0357133	0.000147461	0.018571	FALSE	FALSE	MTOR-AS1	MTOR	lncRNA,snRNA,protein_coding,antisense,processed_transcript	0.995	intron_variant,non_coding_transcript_variant,upstream_gene_variant	ENST00000445982.1,NM_001386500.1,ENST00000517277.1,NR_046600.1,ENST00000495435.1,ENST00000361445.4,ENST00000420480.1,NM_001386501.1,NM_004958.4	Transcript	2475,ENSG00000225602,ENSG00000198793,ENSG00000253086,100873935	RNU6-537P,MTOR-AS1,MTOR	EntrezGene,HGNC	FALSE
1	1	11130070	11652656	NA	2	1:11211917_CCTCT_C	0.006609	chr1_11151860_CCTCT_C_b38	11211917	C	CCTCT	-0.134037	0.035299	0.000146471	0.018817	TRUE	TRUE	MTOR	MTOR	lncRNA,snRNA,protein_coding,promoter_flanking_region,antisense	4.69	intron_variant,downstream_gene_variant,upstream_gene_variant,regulatory_region_variant	ENST00000445982.1,NM_001386500.1,ENST00000517277.1,NR_046600.1,ENST00000361445.4,ENST00000420480.1,NM_001386501.1,ENSR00001492392,NM_004958.4	RegulatoryFeature,Transcript	2475,ENSG00000225602,ENSG00000198793,ENSG00000253086,100873935,-	-,RNU6-537P,MTOR-AS1,MTOR	EntrezGene,-,HGNC	FALSE
1	1	11130070	11652656	NA	2	rs144662222	0.006517	chr1_11079674_G_A_b38	11139731	A	G	-0.128057	0.0337547	0.000148499	0.020426	TRUE	TRUE	EXOSC10	EXOSC10	processed_transcript,retained_intron,protein_coding	0.043	intron_variant,non_coding_transcript_variant,downstream_gene_variant,upstream_gene_variant	NM_002685.4,ENST00000472078.1,NM_001001998.3,ENST00000376936.4,ENST00000485606.1,ENST00000498576.1,ENST00000474216.1,ENST00000470611.1,ENST00000544779.1,ENST00000304457.7	Transcript	ENSG00000171824,5394	EXOSC10	EntrezGene,HGNC	FALSE
1	1	11130070	11652656	NA	2	rs117044214	0.006488	chr1_11231975_C_T_b38	11292032	T	C	-0.132925	0.0350414	0.000148738	0.019047	TRUE	FALSE	MTOR	MTOR	processed_pseudogene,protein_coding	3.179	intron_variant,upstream_gene_variant	NM_001386500.1,ENST00000361445.4,ENST00000448289.1,NM_001386501.1,NM_004958.4	Transcript	ENSG00000238173,2475,ENSG00000198793	RPL39P6,MTOR	EntrezGene,HGNC	FALSE
1	1	11130070	11652656	NA	2	rs2273335	0.006476	chr1_11091423_T_C_b38	11151480	C	T	-0.127999	0.0337549	0.000149545	0.020426	TRUE	TRUE	EXOSC10	EXOSC10	nonsense_mediated_decay,protein_coding	0.634	intron_variant,downstream_gene_variant	NM_002685.4,NM_001001998.3,ENST00000376936.4,ENST00000460196.1,ENST00000544779.1,ENST00000304457.7	Transcript	ENSG00000171824,5394	EXOSC10	EntrezGene,HGNC	FALSE
1	1	11130070	11652656	NA	2	rs189135170	0.006384	chr1_11202415_C_T_b38	11262472	T	C	-0.133695	0.0352967	0.00015215	0.018847	FALSE	FALSE	MTOR	MTOR	protein_coding	2.046	intron_variant	ENST00000361445.4,NM_001386500.1,NM_004958.4,NM_001386501.1	Transcript	2475,ENSG00000198793	MTOR	EntrezGene,HGNC	FALSE
1	1	11130070	11652656	NA	2	rs113557069	0.006033	chr1_11078418_T_C_b38	11138475	C	T	-0.126803	0.0336145	0.000161902	0.020842	TRUE	TRUE	EXOSC10	EXOSC10	processed_transcript,retained_intron,protein_coding	6.292	intron_variant,non_coding_transcript_variant,downstream_gene_variant,upstream_gene_variant	NM_002685.4,ENST00000472078.1,NM_001001998.3,ENST00000376936.4,ENST00000485606.1,ENST00000498576.1,ENST00000474216.1,ENST00000470611.1,ENST00000544779.1,ENST00000304457.7	Transcript	ENSG00000171824,5394	EXOSC10	EntrezGene,HGNC	FALSE
1	1	11130070	11652656	NA	2	rs112145252	0.006	chr1_11092308_G_A_b38	11152365	A	G	-0.12726	0.033747	0.000162717	0.020442	TRUE	TRUE	EXOSC10	EXOSC10	nonsense_mediated_decay,protein_coding	0.788	NMD_transcript_variant,intron_variant	NM_002685.4,NM_001001998.3,ENST00000376936.4,ENST00000460196.1,ENST00000544779.1,ENST00000304457.7	Transcript	ENSG00000171824,5394	EXOSC10	EntrezGene,HGNC	FALSE
1	1	11130070	11652656	NA	2	rs202034213	0.005972	chr1_11084858_T_C_b38	11144915	C	T	-0.134158	0.035569	0.000162216	0.018775	TRUE	TRUE	EXOSC10	EXOSC10	processed_transcript,retained_intron,protein_coding	4.248	intron_variant,upstream_gene_variant	NM_002685.4,ENST00000472078.1,NM_001001998.3,ENST00000376936.4,ENST00000485606.1,ENST00000474216.1,ENST00000544779.1,ENST00000304457.7	Transcript	ENSG00000171824,5394	EXOSC10	EntrezGene,HGNC	FALSE
1	1	11130070	11652656	NA	2	rs117327356	0.005943	chr1_11120541_G_A_b38	11180598	A	G	-0.132255	0.0350867	0.000163779	0.018984	FALSE	TRUE	MTOR	MTOR	protein_coding	0.069	intron_variant,upstream_gene_variant	ENST00000376838.1,NM_001386500.1,ENST00000455339.1,ENST00000361445.4,NM_001386501.1,NM_004958.4	Transcript	2475,ENSG00000198793	MTOR	EntrezGene,HGNC	FALSE
1	1	11130070	11652656	NA	2	rs111318492	0.005852	chr1_11076209_A_G_b38	11136266	G	A	-0.126089	0.0335129	0.00016842	0.020765	TRUE	TRUE	EXOSC10	EXOSC10	antisense,processed_transcript,retained_intron,protein_coding	1.584	intron_variant,non_coding_transcript_variant,downstream_gene_variant,upstream_gene_variant	ENST00000478271.1,NM_002685.4,ENST00000452378.1,ENST00000472078.1,ENST00000376936.4,NM_001001998.3,ENST00000485606.1,ENST00000498576.1,ENST00000474216.1,ENST00000470611.1,ENST00000544779.1,ENST00000469634.1,ENST00000304457.7	Transcript	ENSG00000171824,ENSG00000226849,5394	EXOSC10,RP4-635E18.7	EntrezGene,Clone_based_vega_gene,HGNC	FALSE
1	1	11130070	11652656	NA	2	rs12123652	0.005808	chr1_11084648_T_G_b38	11144705	G	T	-0.126411	0.0336039	0.000168837	0.020846	TRUE	TRUE	EXOSC10	EXOSC10	processed_transcript,retained_intron,protein_coding	2.207	intron_variant,upstream_gene_variant	NM_002685.4,ENST00000472078.1,NM_001001998.3,ENST00000376936.4,ENST00000485606.1,ENST00000474216.1,ENST00000470611.1,ENST00000544779.1,ENST00000304457.7	Transcript	ENSG00000171824,5394	EXOSC10	EntrezGene,HGNC	FALSE
1	1	11130070	11652656	NA	2	rs140310085	0.005803	chr1_11088332_C_CTTCA_b38	11148389	CTTCA	C	-0.126404	0.0336045	0.000169026	0.020847	TRUE	TRUE	EXOSC10	EXOSC10	nonsense_mediated_decay,protein_coding	5.388	intron_variant,downstream_gene_variant	NM_002685.4,NM_001001998.3,ENST00000376936.4,ENST00000460196.1,ENST00000544779.1,ENST00000304457.7	Transcript	ENSG00000171824,5394	EXOSC10	EntrezGene,HGNC	FALSE
1	1	11130070	11652656	NA	2	rs12143751	0.005784	chr1_11104615_C_T_b38	11164672	T	C	-0.132053	0.0350981	0.000168418	0.018978	TRUE	TRUE	MTOR	MTOR	lncRNA,protein_coding,antisense,nonsense_mediated_decay,processed_transcript	5.227	downstream_gene_variant,upstream_gene_variant	ENST00000361445.4,ENST00000544779.1,ENST00000304457.7,NM_004958.4,NM_001386500.1,ENST00000455339.1,ENST00000435388.1,ENST00000473471.1,ENST00000490931.1,ENST00000376838.1,NR_135061.1,ENST00000447600.1,NR_135063.1,NM_002685.4,NM_001001998.3,ENST00000376936.4,ENST00000460196.1,NM_001386501.1,NR_135062.1	Transcript	2475,ENSG00000198793,ENSG00000230337,5394,ENSG00000171824,105376736	RP4-635E18.6,LOC105376736,EXOSC10,MTOR	EntrezGene,Clone_based_vega_gene,HGNC	FALSE
1	1	11130070	11652656	NA	2	rs12136825	0.005606	chr1_11087184_C_T_b38	11147241	T	C	-0.125693	0.0335136	0.000176608	0.02076	TRUE	TRUE	EXOSC10	EXOSC10	nonsense_mediated_decay,processed_transcript,protein_coding	0.346	intron_variant,downstream_gene_variant,upstream_gene_variant	NM_002685.4,NM_001001998.3,ENST00000376936.4,ENST00000460196.1,ENST00000485606.1,ENST00000544779.1,ENST00000304457.7	Transcript	ENSG00000171824,5394	EXOSC10	EntrezGene,HGNC	FALSE
1	1	11130070	11652656	NA	2	rs17036331	0.005532	chr1_11103740_C_G_b38	11163797	G	C	-0.126234	0.0336791	0.000178289	0.020504	TRUE	TRUE	RP4-635E18.6	MTOR	lncRNA,protein_coding,antisense,nonsense_mediated_decay,processed_transcript	1.037	downstream_gene_variant,upstream_gene_variant	ENST00000376838.1,NM_001386500.1,NM_002685.4,NR_135062.1,NM_001001998.3,ENST00000376936.4,NR_135061.1,ENST00000460196.1,ENST00000447600.1,ENST00000361445.4,ENST00000544779.1,NR_135063.1,NM_001386501.1,ENST00000435388.1,ENST00000473471.1,ENST00000490931.1,ENST00000304457.7,NM_004958.4	Transcript	2475,ENSG00000198793,ENSG00000230337,5394,ENSG00000171824,105376736	RP4-635E18.6,LOC105376736,EXOSC10,MTOR	EntrezGene,Clone_based_vega_gene,HGNC	FALSE
1	1	11130070	11652656	NA	2	rs12131652	0.005347	chr1_11097256_T_C_b38	11157313	C	T	-0.125959	0.0336909	0.000185139	0.02046	TRUE	TRUE	EXOSC10	EXOSC10	nonsense_mediated_decay,antisense,lncRNA,protein_coding	2.507	NMD_transcript_variant,intron_variant,upstream_gene_variant	NM_002685.4,NM_001001998.3,ENST00000376936.4,NR_135061.1,ENST00000460196.1,ENST00000447600.1,ENST00000544779.1,NR_135063.1,ENST00000435388.1,NR_135062.1,ENST00000304457.7	Transcript	ENSG00000171824,5394,ENSG00000230337,105376736	RP4-635E18.6,LOC105376736,EXOSC10	EntrezGene,Clone_based_vega_gene,HGNC	FALSE
1	1	11130070	11652656	NA	2	rs75909850	0.005209	chr1_11078584_C_A_b38	11138641	A	C	-0.125259	0.0335772	0.000191266	0.020711	FALSE	FALSE	EXOSC10	EXOSC10	processed_transcript,retained_intron,protein_coding	0.337	intron_variant,non_coding_transcript_variant,downstream_gene_variant,upstream_gene_variant	NM_002685.4,ENST00000472078.1,NM_001001998.3,ENST00000376936.4,ENST00000485606.1,ENST00000498576.1,ENST00000474216.1,ENST00000470611.1,ENST00000544779.1,ENST00000304457.7	Transcript	ENSG00000171824,5394	EXOSC10	EntrezGene,HGNC	FALSE
1	1	11130070	11652656	NA	2	rs72871407	0.005134	chr1_11089969_C_T_b38	11150026	T	C	-0.124897	0.0335185	0.000194533	0.020758	TRUE	TRUE	EXOSC10	EXOSC10	nonsense_mediated_decay,protein_coding	2.119	intron_variant,downstream_gene_variant	NM_002685.4,NM_001001998.3,ENST00000376936.4,ENST00000460196.1,ENST00000544779.1,ENST00000304457.7	Transcript	ENSG00000171824,5394	EXOSC10	EntrezGene,HGNC	FALSE
1	1	11130070	11652656	NA	2	rs12133922	0.005108	chr1_11099766_T_C_b38	11159823	C	T	-0.124611	0.0334597	0.000196078	0.020747	TRUE	TRUE	RP4-635E18.6	EXOSC10	lncRNA,promoter,protein_coding,antisense,nonsense_mediated_decay	9.383	synonymous_variant,non_coding_transcript_exon_variant,upstream_gene_variant,regulatory_region_variant,NMD_transcript_variant	ENSR00000001378,NM_002685.4,NM_001001998.3,ENST00000376936.4,NR_135061.1,ENST00000460196.1,ENST00000447600.1,ENST00000544779.1,NR_135063.1,ENST00000435388.1,NR_135062.1,ENST00000304457.7	RegulatoryFeature,Transcript	ENSG00000230337,5394,ENSG00000171824,-,105376736	RP4-635E18.6,LOC105376736,EXOSC10,-	EntrezGene,Clone_based_vega_gene,HGNC,-	FALSE
1	1	11130070	11652656	NA	2	1:11248039_GA_G	0.005102	chr1_11187982_GA_G_b38	11248039	G	GA	-0.117885	0.0316855	0.000198995	0.025466	FALSE	FALSE	MTOR	MTOR	promoter_flanking_region,protein_coding	0.257	intron_variant,upstream_gene_variant,regulatory_region_variant	NM_001386500.1,NM_021146.4,ENST00000376819.3,ENST00000361445.4,NM_001386501.1,ENSR00001772692,NM_004958.4	RegulatoryFeature,Transcript	2475,ENSG00000171819,ENSG00000198793,-,10218	ANGPTL7,-,MTOR	EntrezGene,-,HGNC	FALSE
1	1	11130070	11652656	NA	2	rs72871426	0.004968	chr1_11103253_C_A_b38	11163310	A	C	-0.124074	0.0333863	0.000202304	0.020882	TRUE	TRUE	RP4-635E18.6	MTOR	lncRNA,protein_coding,antisense,nonsense_mediated_decay,processed_transcript	0.075	downstream_gene_variant,upstream_gene_variant	ENST00000376838.1,NM_001386500.1,NM_002685.4,NR_135062.1,NM_001001998.3,ENST00000376936.4,NR_135061.1,ENST00000460196.1,ENST00000447600.1,ENST00000361445.4,ENST00000544779.1,NR_135063.1,NM_001386501.1,ENST00000435388.1,ENST00000473471.1,ENST00000490931.1,ENST00000304457.7,NM_004958.4	Transcript	2475,ENSG00000198793,ENSG00000230337,5394,ENSG00000171824,105376736	RP4-635E18.6,LOC105376736,EXOSC10,MTOR	EntrezGene,Clone_based_vega_gene,HGNC	FALSE
1	1	11130070	11652656	NA	2	rs77411241	0.004958	chr1_11103003_C_T_b38	11163060	T	C	-0.124043	0.0333834	0.000202798	0.020955	TRUE	TRUE	RP4-635E18.6	MTOR	lncRNA,protein_coding,antisense,nonsense_mediated_decay,processed_transcript	2.62	downstream_gene_variant,upstream_gene_variant	ENST00000376838.1,NM_001386500.1,NM_002685.4,NR_135062.1,NM_001001998.3,ENST00000376936.4,NR_135061.1,ENST00000460196.1,ENST00000447600.1,ENST00000361445.4,ENST00000544779.1,NR_135063.1,NM_001386501.1,ENST00000435388.1,ENST00000473471.1,ENST00000490931.1,ENST00000304457.7,NM_004958.4	Transcript	2475,ENSG00000198793,ENSG00000230337,5394,ENSG00000171824,105376736	RP4-635E18.6,LOC105376736,EXOSC10,MTOR	EntrezGene,Clone_based_vega_gene,HGNC	FALSE
1	1	11130070	11652656	NA	2	rs2335276	0.004849	chr1_11100310_T_A_b38	11160367	A	T	-0.123895	0.0333992	0.000207807	0.020838	TRUE	TRUE	RP4-635E18.6	EXOSC10	lncRNA,promoter,protein_coding,antisense,-,nonsense_mediated_decay	6.613	upstream_gene_variant,regulatory_region_variant,intron_variant,non_coding_transcript_variant,TF_binding_site_variant	ENSR00000001378,NM_002685.4,ENSM00909870292,NM_001001998.3,ENST00000376936.4,NR_135061.1,ENST00000460196.1,ENST00000447600.1,ENST00000544779.1,NR_135063.1,ENST00000435388.1,NR_135062.1,ENST00000304457.7	RegulatoryFeature,Transcript,MotifFeature	ENSG00000230337,5394,ENSG00000171824,-,105376736	RP4-635E18.6,LOC105376736,EXOSC10,-	EntrezGene,Clone_based_vega_gene,HGNC,-	FALSE
1	1	11130070	11652656	NA	2	rs17552387	0.004807	chr1_11099932_T_C_b38	11159989	C	T	-0.123809	0.033398	0.000209828	0.020841	TRUE	TRUE	RP4-635E18.6	EXOSC10	lncRNA,promoter,protein_coding,antisense,nonsense_mediated_decay	8.22	intron_variant,non_coding_transcript_variant,upstream_gene_variant,regulatory_region_variant	ENSR00000001378,NM_002685.4,NM_001001998.3,ENST00000376936.4,NR_135061.1,ENST00000460196.1,ENST00000447600.1,ENST00000544779.1,NR_135063.1,ENST00000435388.1,NR_135062.1,ENST00000304457.7	RegulatoryFeature,Transcript	ENSG00000230337,5394,ENSG00000171824,-,105376736	RP4-635E18.6,LOC105376736,EXOSC10,-	EntrezGene,Clone_based_vega_gene,HGNC,-	FALSE
1	1	11130070	11652656	NA	2	rs12136339	0.004719	chr1_11099514_G_A_b38	11159571	A	G	-0.123614	0.0333926	0.000214207	0.020845	TRUE	TRUE	RP4-635E18.6	EXOSC10	lncRNA,promoter,protein_coding,antisense,nonsense_mediated_decay	8.476	NMD_transcript_variant,intron_variant,upstream_gene_variant,regulatory_region_variant	ENSR00000001378,NM_002685.4,NM_001001998.3,ENST00000376936.4,NR_135061.1,ENST00000460196.1,ENST00000447600.1,ENST00000544779.1,NR_135063.1,ENST00000435388.1,NR_135062.1,ENST00000304457.7	RegulatoryFeature,Transcript	ENSG00000230337,5394,ENSG00000171824,-,105376736	RP4-635E18.6,LOC105376736,EXOSC10,-	EntrezGene,Clone_based_vega_gene,HGNC,-	FALSE
1	1	11130070	11652656	NA	2	1:11309464_CTTTA_C	0.004641	chr1_11249407_CTTTA_C_b38	11309464	C	CTTTA	-0.12305	0.0332864	0.000218576	0.021445	FALSE	FALSE	MTOR	MTOR	protein_coding	0.435	intron_variant	ENST00000361445.4,NM_001386500.1,NM_004958.4,NM_001386501.1	Transcript	2475,ENSG00000198793	MTOR	EntrezGene,HGNC	FALSE
1	1	11130070	11652656	NA	2	rs12132215	0.004513	chr1_11238682_T_C_b38	11298739	C	T	-0.124651	0.0337608	0.000222502	0.020406	TRUE	FALSE	MTOR	MTOR	open_chromatin_region,protein_coding	6.607	intron_variant,regulatory_region_variant	NM_001386500.1,NM_001386501.1,ENST00000361445.4,ENSR00001772696,NM_004958.4	RegulatoryFeature,Transcript	2475,-,ENSG00000198793	-,MTOR	EntrezGene,-,HGNC	FALSE
1	1	11130070	11652656	NA	2	rs74216125	0.004449	chr1_11233159_A_G_b38	11293216	G	A	-0.124542	0.033768	0.000226045	0.020388	TRUE	FALSE	MTOR	MTOR	processed_pseudogene,protein_coding	3.766	intron_variant,downstream_gene_variant	NM_001386500.1,ENST00000361445.4,ENST00000448289.1,NM_001386501.1,NM_004958.4	Transcript	ENSG00000238173,2475,ENSG00000198793	RPL39P6,MTOR	EntrezGene,HGNC	FALSE
1	1	11130070	11652656	NA	2	rs72856942	0.004427	chr1_11219103_T_C_b38	11279160	C	T	-0.12446	0.0337587	0.000227301	0.020394	TRUE	FALSE	MTOR	MTOR	protein_coding	2.381	intron_variant	ENST00000361445.4,NM_001386500.1,NM_004958.4,NM_001386501.1	Transcript	2475,ENSG00000198793	MTOR	EntrezGene,HGNC	FALSE
1	1	11130070	11652656	NA	2	rs72856979	0.004399	chr1_11245743_A_G_b38	11305800	G	A	-0.124404	0.0337603	0.000228934	0.020403	FALSE	FALSE	MTOR	MTOR	promoter_flanking_region,protein_coding	1.248	intron_variant,regulatory_region_variant	NM_001386500.1,ENST00000361445.4,NM_001386501.1,ENSR00001772698,NM_004958.4	RegulatoryFeature,Transcript	2475,-,ENSG00000198793	-,MTOR	EntrezGene,-,HGNC	FALSE
1	1	11130070	11652656	NA	2	rs2076656	0.004396	chr1_11241784_C_A_b38	11301841	A	C	-0.1244	0.0337606	0.000229092	0.020403	FALSE	FALSE	MTOR	MTOR	promoter_flanking_region,CTCF_binding_site,protein_coding	2.598	intron_variant,regulatory_region_variant	ENSR00001772697,NM_001386500.1,ENSR00001492400,ENST00000361445.4,NM_001386501.1,NM_004958.4	RegulatoryFeature,Transcript	2475,-,ENSG00000198793	-,MTOR	EntrezGene,-,HGNC	FALSE
1	1	11130070	11652656	NA	2	rs72870088	0.004372	chr1_11076758_T_C_b38	11136815	C	T	-0.123841	0.0336321	0.000231369	0.0206	TRUE	TRUE	EXOSC10	EXOSC10	antisense,processed_transcript,retained_intron,protein_coding	3.701	intron_variant,non_coding_transcript_variant,downstream_gene_variant,upstream_gene_variant	ENST00000478271.1,NM_002685.4,ENST00000452378.1,ENST00000472078.1,ENST00000376936.4,NM_001001998.3,ENST00000485606.1,ENST00000498576.1,ENST00000474216.1,ENST00000470611.1,ENST00000544779.1,ENST00000469634.1,ENST00000304457.7	Transcript	ENSG00000171824,ENSG00000226849,5394	EXOSC10,RP4-635E18.7	EntrezGene,Clone_based_vega_gene,HGNC	FALSE
1	1	11130070	11652656	NA	2	rs61045524	0.004371	chr1_11243643_G_A_b38	11303700	A	G	-0.124355	0.0337635	0.000230578	0.0204	FALSE	FALSE	MTOR	MTOR	protein_coding	0.044	intron_variant	ENST00000361445.4,NM_001386500.1,NM_004958.4,NM_001386501.1	Transcript	2475,ENSG00000198793	MTOR	EntrezGene,HGNC	FALSE
1	1	11130070	11652656	NA	2	rs72870086	0.00433	chr1_11075193_C_T_b38	11135250	T	C	-0.123744	0.0336312	0.000233902	0.020619	TRUE	TRUE	EXOSC10	EXOSC10	antisense,processed_transcript,retained_intron,protein_coding	0.188	intron_variant,non_coding_transcript_variant,downstream_gene_variant,upstream_gene_variant	ENST00000478271.1,NM_002685.4,ENST00000452378.1,ENST00000472078.1,ENST00000376936.4,NM_001001998.3,ENST00000498576.1,ENST00000474216.1,ENST00000470611.1,ENST00000544779.1,ENST00000469634.1,ENST00000304457.7	Transcript	ENSG00000171824,ENSG00000226849,5394	EXOSC10,RP4-635E18.7	EntrezGene,Clone_based_vega_gene,HGNC	FALSE
1	1	11130070	11652656	NA	2	rs12121163	0.004329	chr1_11074437_G_C_b38	11134494	C	G	-0.123747	0.0336321	0.000233933	0.020595	TRUE	TRUE	EXOSC10	EXOSC10	antisense,processed_transcript,retained_intron,protein_coding	3.496	intron_variant,non_coding_transcript_variant,downstream_gene_variant,upstream_gene_variant	ENST00000478271.1,NM_002685.4,ENST00000452378.1,NM_001001998.3,ENST00000376936.4,ENST00000498576.1,ENST00000474216.1,ENST00000470611.1,ENST00000544779.1,ENST00000469634.1,ENST00000304457.7	Transcript	ENSG00000171824,ENSG00000226849,5394	EXOSC10,RP4-635E18.7	EntrezGene,Clone_based_vega_gene,HGNC	FALSE
1	1	11130070	11652656	NA	2	rs12118686	0.004328	chr1_11074537_T_C_b38	11134594	C	T	-0.123745	0.0336321	0.000233968	0.020595	TRUE	TRUE	EXOSC10	EXOSC10	antisense,processed_transcript,retained_intron,protein_coding	0.01	intron_variant,non_coding_transcript_variant,downstream_gene_variant,upstream_gene_variant	ENST00000478271.1,NM_002685.4,ENST00000452378.1,NM_001001998.3,ENST00000376936.4,ENST00000498576.1,ENST00000474216.1,ENST00000470611.1,ENST00000544779.1,ENST00000469634.1,ENST00000304457.7	Transcript	ENSG00000171824,ENSG00000226849,5394	EXOSC10,RP4-635E18.7	EntrezGene,Clone_based_vega_gene,HGNC	FALSE
1	1	11130070	11652656	NA	2	rs12117898	0.004328	chr1_11074613_A_G_b38	11134670	G	A	-0.123745	0.0336321	0.000233988	0.020595	TRUE	TRUE	EXOSC10	EXOSC10	antisense,processed_transcript,retained_intron,protein_coding	0.706	intron_variant,non_coding_transcript_variant,downstream_gene_variant,upstream_gene_variant	ENST00000478271.1,NM_002685.4,ENST00000452378.1,NM_001001998.3,ENST00000376936.4,ENST00000498576.1,ENST00000474216.1,ENST00000470611.1,ENST00000544779.1,ENST00000469634.1,ENST00000304457.7	Transcript	ENSG00000171824,ENSG00000226849,5394	EXOSC10,RP4-635E18.7	EntrezGene,Clone_based_vega_gene,HGNC	FALSE
1	1	11130070	11652656	NA	2	rs112320796	0.004327	chr1_11076037_C_T_b38	11136094	T	C	-0.123741	0.033632	0.000234075	0.020595	TRUE	TRUE	EXOSC10	EXOSC10	antisense,processed_transcript,retained_intron,protein_coding	0.2	intron_variant,non_coding_transcript_variant,downstream_gene_variant,upstream_gene_variant	ENST00000478271.1,NM_002685.4,ENST00000452378.1,ENST00000472078.1,ENST00000376936.4,NM_001001998.3,ENST00000485606.1,ENST00000498576.1,ENST00000474216.1,ENST00000470611.1,ENST00000544779.1,ENST00000469634.1,ENST00000304457.7	Transcript	ENSG00000171824,ENSG00000226849,5394	EXOSC10,RP4-635E18.7	EntrezGene,Clone_based_vega_gene,HGNC	FALSE
1	1	11130070	11652656	NA	2	rs12121227	0.004327	chr1_11074649_G_A_b38	11134706	A	G	-0.123741	0.033632	0.000234079	0.020595	TRUE	TRUE	EXOSC10	EXOSC10	antisense,processed_transcript,retained_intron,protein_coding	4.818	intron_variant,non_coding_transcript_variant,downstream_gene_variant,upstream_gene_variant	ENST00000478271.1,NM_002685.4,ENST00000452378.1,NM_001001998.3,ENST00000376936.4,ENST00000498576.1,ENST00000474216.1,ENST00000470611.1,ENST00000544779.1,ENST00000469634.1,ENST00000304457.7	Transcript	ENSG00000171824,ENSG00000226849,5394	EXOSC10,RP4-635E18.7	EntrezGene,Clone_based_vega_gene,HGNC	FALSE
1	1	11130070	11652656	NA	2	rs17036295	0.004325	chr1_11076511_C_T_b38	11136568	T	C	-0.123737	0.0336319	0.000234174	0.020595	TRUE	TRUE	EXOSC10	EXOSC10	antisense,processed_transcript,retained_intron,protein_coding	0.735	intron_variant,non_coding_transcript_variant,downstream_gene_variant,upstream_gene_variant	ENST00000478271.1,NM_002685.4,ENST00000452378.1,ENST00000472078.1,ENST00000376936.4,NM_001001998.3,ENST00000485606.1,ENST00000498576.1,ENST00000474216.1,ENST00000470611.1,ENST00000544779.1,ENST00000469634.1,ENST00000304457.7	Transcript	ENSG00000171824,ENSG00000226849,5394	EXOSC10,RP4-635E18.7	EntrezGene,Clone_based_vega_gene,HGNC	FALSE
1	1	11130070	11652656	NA	2	rs2273339	0.004325	chr1_11077604_A_G_b38	11137661	G	A	-0.123737	0.0336319	0.000234193	0.020596	TRUE	TRUE	EXOSC10	EXOSC10	antisense,processed_transcript,retained_intron,protein_coding	3.957	synonymous_variant,non_coding_transcript_exon_variant,downstream_gene_variant,upstream_gene_variant	NM_002685.4,ENST00000452378.1,ENST00000472078.1,ENST00000376936.4,NM_001001998.3,ENST00000485606.1,ENST00000498576.1,ENST00000474216.1,ENST00000470611.1,ENST00000544779.1,ENST00000469634.1,ENST00000304457.7	Transcript	ENSG00000171824,ENSG00000226849,5394	EXOSC10,RP4-635E18.7	EntrezGene,Clone_based_vega_gene,HGNC	FALSE
1	1	11130070	11652656	NA	2	rs17036294	0.004325	chr1_11076455_A_G_b38	11136512	G	A	-0.123737	0.0336319	0.000234174	0.020595	TRUE	TRUE	EXOSC10	EXOSC10	antisense,processed_transcript,retained_intron,protein_coding	0.796	intron_variant,non_coding_transcript_variant,downstream_gene_variant,upstream_gene_variant	ENST00000478271.1,NM_002685.4,ENST00000452378.1,ENST00000472078.1,ENST00000376936.4,NM_001001998.3,ENST00000485606.1,ENST00000498576.1,ENST00000474216.1,ENST00000470611.1,ENST00000544779.1,ENST00000469634.1,ENST00000304457.7	Transcript	ENSG00000171824,ENSG00000226849,5394	EXOSC10,RP4-635E18.7	EntrezGene,Clone_based_vega_gene,HGNC	FALSE
1	1	11130070	11652656	NA	2	rs17036291	0.004324	chr1_11075617_A_G_b38	11135674	G	A	-0.123734	0.033632	0.000234283	0.020595	TRUE	TRUE	EXOSC10	EXOSC10	antisense,processed_transcript,retained_intron,protein_coding	5.601	intron_variant,non_coding_transcript_variant,downstream_gene_variant,upstream_gene_variant	ENST00000478271.1,NM_002685.4,ENST00000452378.1,ENST00000472078.1,ENST00000376936.4,NM_001001998.3,ENST00000498576.1,ENST00000474216.1,ENST00000470611.1,ENST00000544779.1,ENST00000469634.1,ENST00000304457.7	Transcript	ENSG00000171824,ENSG00000226849,5394	EXOSC10,RP4-635E18.7	EntrezGene,Clone_based_vega_gene,HGNC	FALSE
1	1	11130070	11652656	NA	2	rs12118762	0.004323	chr1_11074781_T_C_b38	11134838	C	T	-0.123733	0.033632	0.000234296	0.020595	TRUE	TRUE	EXOSC10	EXOSC10	antisense,processed_transcript,retained_intron,protein_coding	3.269	intron_variant,non_coding_transcript_variant,downstream_gene_variant,upstream_gene_variant	ENST00000478271.1,NM_002685.4,ENST00000452378.1,ENST00000472078.1,ENST00000376936.4,NM_001001998.3,ENST00000498576.1,ENST00000474216.1,ENST00000470611.1,ENST00000544779.1,ENST00000469634.1,ENST00000304457.7	Transcript	ENSG00000171824,ENSG00000226849,5394	EXOSC10,RP4-635E18.7	EntrezGene,Clone_based_vega_gene,HGNC	FALSE
1	1	11130070	11652656	NA	2	rs12119523	0.004323	chr1_11074885_T_C_b38	11134942	C	T	-0.123732	0.033632	0.000234317	0.020595	TRUE	TRUE	EXOSC10	EXOSC10	antisense,processed_transcript,retained_intron,protein_coding	3.262	intron_variant,non_coding_transcript_variant,downstream_gene_variant,upstream_gene_variant	ENST00000478271.1,NM_002685.4,ENST00000452378.1,ENST00000472078.1,ENST00000376936.4,NM_001001998.3,ENST00000498576.1,ENST00000474216.1,ENST00000470611.1,ENST00000544779.1,ENST00000469634.1,ENST00000304457.7	Transcript	ENSG00000171824,ENSG00000226849,5394	EXOSC10,RP4-635E18.7	EntrezGene,Clone_based_vega_gene,HGNC	FALSE
1	1	11130070	11652656	NA	2	rs17036304	0.004322	chr1_11078556_T_C_b38	11138613	C	T	-0.123731	0.0336319	0.000234353	0.020596	TRUE	TRUE	EXOSC10	EXOSC10	processed_transcript,retained_intron,protein_coding	3.153	intron_variant,non_coding_transcript_variant,downstream_gene_variant,upstream_gene_variant	NM_002685.4,ENST00000472078.1,NM_001001998.3,ENST00000376936.4,ENST00000485606.1,ENST00000498576.1,ENST00000474216.1,ENST00000470611.1,ENST00000544779.1,ENST00000304457.7	Transcript	ENSG00000171824,5394	EXOSC10	EntrezGene,HGNC	FALSE
1	1	11130070	11652656	NA	2	rs17036297	0.004322	chr1_11076781_A_G_b38	11136838	G	A	-0.123731	0.0336319	0.000234331	0.020595	TRUE	TRUE	EXOSC10	EXOSC10	antisense,processed_transcript,retained_intron,protein_coding	6.848	intron_variant,non_coding_transcript_variant,downstream_gene_variant,upstream_gene_variant	ENST00000478271.1,NM_002685.4,ENST00000452378.1,ENST00000472078.1,ENST00000376936.4,NM_001001998.3,ENST00000485606.1,ENST00000498576.1,ENST00000474216.1,ENST00000470611.1,ENST00000544779.1,ENST00000469634.1,ENST00000304457.7	Transcript	ENSG00000171824,ENSG00000226849,5394	EXOSC10,RP4-635E18.7	EntrezGene,Clone_based_vega_gene,HGNC	FALSE
1	1	11130070	11652656	NA	2	rs112387779	0.004322	chr1_11076149_G_C_b38	11136206	C	G	-0.123731	0.0336319	0.000234345	0.020595	TRUE	TRUE	EXOSC10	EXOSC10	antisense,processed_transcript,retained_intron,protein_coding	0.515	intron_variant,non_coding_transcript_variant,downstream_gene_variant,upstream_gene_variant	ENST00000478271.1,NM_002685.4,ENST00000452378.1,ENST00000472078.1,ENST00000376936.4,NM_001001998.3,ENST00000485606.1,ENST00000498576.1,ENST00000474216.1,ENST00000470611.1,ENST00000544779.1,ENST00000469634.1,ENST00000304457.7	Transcript	ENSG00000171824,ENSG00000226849,5394	EXOSC10,RP4-635E18.7	EntrezGene,Clone_based_vega_gene,HGNC	FALSE
1	1	11130070	11652656	NA	2	rs2273338	0.004321	chr1_11080973_G_C_b38	11141030	C	G	-0.123727	0.0336318	0.000234445	0.020596	TRUE	TRUE	EXOSC10	EXOSC10	processed_transcript,retained_intron,protein_coding	4.583	intron_variant,non_coding_transcript_variant,upstream_gene_variant	NM_002685.4,ENST00000472078.1,NM_001001998.3,ENST00000376936.4,ENST00000485606.1,ENST00000498576.1,ENST00000474216.1,ENST00000470611.1,ENST00000544779.1,ENST00000304457.7	Transcript	ENSG00000171824,5394	EXOSC10	EntrezGene,HGNC	FALSE
1	1	11130070	11652656	NA	2	rs2273337	0.004321	chr1_11081045_A_G_b38	11141102	G	A	-0.123727	0.0336318	0.000234445	0.020596	TRUE	TRUE	EXOSC10	EXOSC10	processed_transcript,retained_intron,protein_coding	2.864	intron_variant,non_coding_transcript_variant,upstream_gene_variant	NM_002685.4,ENST00000472078.1,NM_001001998.3,ENST00000376936.4,ENST00000485606.1,ENST00000498576.1,ENST00000474216.1,ENST00000470611.1,ENST00000544779.1,ENST00000304457.7	Transcript	ENSG00000171824,5394	EXOSC10	EntrezGene,HGNC	FALSE
1	1	11130070	11652656	NA	2	rs112649098	0.00432	chr1_11078144_G_A_b38	11138201	A	G	-0.123726	0.0336319	0.000234492	0.020596	TRUE	TRUE	EXOSC10	EXOSC10	processed_transcript,retained_intron,protein_coding	2.983	intron_variant,non_coding_transcript_variant,downstream_gene_variant,upstream_gene_variant	NM_002685.4,ENST00000472078.1,NM_001001998.3,ENST00000376936.4,ENST00000485606.1,ENST00000498576.1,ENST00000474216.1,ENST00000470611.1,ENST00000544779.1,ENST00000304457.7	Transcript	ENSG00000171824,5394	EXOSC10	EntrezGene,HGNC	FALSE
1	1	11130070	11652656	NA	2	rs3737619	0.00432	chr1_11077237_C_T_b38	11137294	T	C	-0.123726	0.0336319	0.000234465	0.020596	TRUE	TRUE	EXOSC10	EXOSC10	antisense,processed_transcript,retained_intron,protein_coding	1.17	non_coding_transcript_exon_variant,downstream_gene_variant,3_prime_UTR_variant,upstream_gene_variant,intron_variant,non_coding_transcript_variant	ENST00000478271.1,NM_002685.4,ENST00000452378.1,ENST00000472078.1,ENST00000376936.4,NM_001001998.3,ENST00000485606.1,ENST00000498576.1,ENST00000474216.1,ENST00000470611.1,ENST00000544779.1,ENST00000469634.1,ENST00000304457.7	Transcript	ENSG00000171824,ENSG00000226849,5394	EXOSC10,RP4-635E18.7	EntrezGene,Clone_based_vega_gene,HGNC	FALSE
1	1	11130070	11652656	NA	2	rs3765902	0.004319	chr1_11080074_T_C_b38	11140131	C	T	-0.123723	0.0336318	0.000234537	0.020596	TRUE	TRUE	EXOSC10	EXOSC10	processed_transcript,retained_intron,protein_coding	5.153	intron_variant,non_coding_transcript_variant,downstream_gene_variant,upstream_gene_variant	NM_002685.4,ENST00000472078.1,NM_001001998.3,ENST00000376936.4,ENST00000485606.1,ENST00000498576.1,ENST00000474216.1,ENST00000470611.1,ENST00000544779.1,ENST00000304457.7	Transcript	ENSG00000171824,5394	EXOSC10	EntrezGene,HGNC	FALSE
1	1	11130070	11652656	NA	2	rs72871405	0.004319	chr1_11081349_T_C_b38	11141406	C	T	-0.123722	0.0336317	0.000234569	0.020596	TRUE	TRUE	EXOSC10	EXOSC10	processed_transcript,retained_intron,protein_coding	10.69	intron_variant,non_coding_transcript_variant,upstream_gene_variant	NM_002685.4,ENST00000472078.1,NM_001001998.3,ENST00000376936.4,ENST00000485606.1,ENST00000498576.1,ENST00000474216.1,ENST00000470611.1,ENST00000544779.1,ENST00000304457.7	Transcript	ENSG00000171824,5394	EXOSC10	EntrezGene,HGNC	FALSE
1	1	11130070	11652656	NA	2	rs3737618	0.004318	chr1_11077136_T_C_b38	11137193	C	T	-0.123721	0.0336319	0.000234622	0.020596	TRUE	TRUE	EXOSC10	EXOSC10	antisense,processed_transcript,retained_intron,protein_coding	0.527	non_coding_transcript_exon_variant,downstream_gene_variant,3_prime_UTR_variant,upstream_gene_variant,intron_variant,non_coding_transcript_variant	ENST00000478271.1,NM_002685.4,ENST00000452378.1,ENST00000472078.1,ENST00000376936.4,NM_001001998.3,ENST00000485606.1,ENST00000498576.1,ENST00000474216.1,ENST00000470611.1,ENST00000544779.1,ENST00000469634.1,ENST00000304457.7	Transcript	ENSG00000171824,ENSG00000226849,5394	EXOSC10,RP4-635E18.7	EntrezGene,Clone_based_vega_gene,HGNC	FALSE
1	1	11130070	11652656	NA	2	rs12128681	0.004316	chr1_11081697_G_A_b38	11141754	A	G	-0.123716	0.0336317	0.000234726	0.020596	TRUE	TRUE	EXOSC10	EXOSC10	processed_transcript,retained_intron,protein_coding	0.233	intron_variant,non_coding_transcript_variant,upstream_gene_variant	NM_002685.4,ENST00000472078.1,NM_001001998.3,ENST00000376936.4,ENST00000485606.1,ENST00000498576.1,ENST00000474216.1,ENST00000470611.1,ENST00000544779.1,ENST00000304457.7	Transcript	ENSG00000171824,5394	EXOSC10	EntrezGene,HGNC	FALSE
1	1	11130070	11652656	NA	2	rs140436377	0.004315	chr1_11086595_A_G_b38	11146652	G	A	-0.123714	0.0336318	0.00023479	0.020596	TRUE	TRUE	EXOSC10	EXOSC10	nonsense_mediated_decay,processed_transcript,protein_coding	5.628	intron_variant,downstream_gene_variant,upstream_gene_variant	NM_002685.4,NM_001001998.3,ENST00000376936.4,ENST00000460196.1,ENST00000485606.1,ENST00000544779.1,ENST00000304457.7	Transcript	ENSG00000171824,5394	EXOSC10	EntrezGene,HGNC	FALSE
1	1	11130070	11652656	NA	2	rs12125861	0.004314	chr1_11086855_T_C_b38	11146912	C	T	-0.123712	0.0336318	0.000234853	0.020596	FALSE	FALSE	EXOSC10	EXOSC10	nonsense_mediated_decay,processed_transcript,protein_coding	4.648	intron_variant,downstream_gene_variant,upstream_gene_variant	NM_002685.4,NM_001001998.3,ENST00000376936.4,ENST00000460196.1,ENST00000485606.1,ENST00000544779.1,ENST00000304457.7	Transcript	ENSG00000171824,5394	EXOSC10	EntrezGene,HGNC	FALSE
1	1	11130070	11652656	NA	2	rs112306930	0.004312	chr1_11089140_G_C_b38	11149197	C	G	-0.123707	0.0336314	0.000234941	0.020605	TRUE	TRUE	EXOSC10	EXOSC10	nonsense_mediated_decay,protein_coding	3.691	intron_variant,downstream_gene_variant	NM_002685.4,NM_001001998.3,ENST00000376936.4,ENST00000460196.1,ENST00000544779.1,ENST00000304457.7	Transcript	ENSG00000171824,5394	EXOSC10	EntrezGene,HGNC	FALSE
1	1	11130070	11652656	NA	2	rs2273127	0.004307	chr1_11204771_A_C_b38	11264828	C	A	-0.124145	0.0337441	0.000234299	0.020408	TRUE	FALSE	MTOR	MTOR	protein_coding	11.8	intron_variant	ENST00000361445.4,NM_001386500.1,NM_004958.4,NM_001386501.1	Transcript	2475,ENSG00000198793	MTOR	EntrezGene,HGNC	FALSE
1	1	11130070	11652656	NA	2	rs3737621	0.004306	chr1_11090625_C_T_b38	11150682	T	C	-0.123695	0.0336317	0.000235293	0.020597	TRUE	TRUE	EXOSC10	EXOSC10	nonsense_mediated_decay,protein_coding	10.83	synonymous_variant,downstream_gene_variant	NM_002685.4,NM_001001998.3,ENST00000376936.4,ENST00000460196.1,ENST00000544779.1,ENST00000304457.7	Transcript	ENSG00000171824,5394	EXOSC10	EntrezGene,HGNC	FALSE
1	1	11130070	11652656	NA	2	rs2273336	0.004302	chr1_11091257_T_C_b38	11151314	C	T	-0.123684	0.0336315	0.000235591	0.020598	TRUE	TRUE	EXOSC10	EXOSC10	nonsense_mediated_decay,protein_coding	8.812	intron_variant,downstream_gene_variant	NM_002685.4,NM_001001998.3,ENST00000376936.4,ENST00000460196.1,ENST00000544779.1,ENST00000304457.7	Transcript	ENSG00000171824,5394	EXOSC10	EntrezGene,HGNC	FALSE
1	1	11130070	11652656	NA	2	rs78142404	0.004245	chr1_11202644_G_C_b38	11262701	C	G	-0.124101	0.0337697	0.000238081	0.020383	TRUE	TRUE	MTOR	MTOR	protein_coding	8.031	intron_variant	ENST00000361445.4,NM_001386500.1,NM_004958.4,NM_001386501.1	Transcript	2475,ENSG00000198793	MTOR	EntrezGene,HGNC	FALSE
1	1	11130070	11652656	NA	2	rs12117032	0.004196	chr1_11195645_G_A_b38	11255702	A	G	-0.124001	0.0337732	0.000241233	0.020377	TRUE	TRUE	ANGPTL7	ANGPTL7	processed_transcript,protein_coding	1.099	intron_variant,3_prime_UTR_variant,downstream_gene_variant	NM_001386500.1,NM_021146.4,ENST00000376819.3,ENST00000476934.1,ENST00000361445.4,NM_001386501.1,NM_004958.4	Transcript	2475,10218,ENSG00000198793,ENSG00000171819	ANGPTL7,MTOR	EntrezGene,HGNC	FALSE
1	1	11130070	11652656	NA	2	rs3737611	0.004191	chr1_11126840_A_G_b38	11186897	G	A	-0.122622	0.0334258	0.00024417	0.0208	TRUE	TRUE	MTOR	MTOR	processed_transcript,protein_coding	17.18	intron_variant,downstream_gene_variant	ENST00000376838.1,NM_001386500.1,ENST00000495435.1,ENST00000361445.4,NM_001386501.1,NM_004958.4	Transcript	2475,ENSG00000198793	MTOR	EntrezGene,HGNC	FALSE
1	1	11130070	11652656	NA	2	rs10864492	0.00418	chr1_11192495_C_T_b38	11252552	T	C	-0.123966	0.0337736	0.000242238	0.020376	TRUE	TRUE	ANGPTL7	ANGPTL7	processed_transcript,protein_coding	0.361	intron_variant,upstream_gene_variant	NM_001386500.1,NM_021146.4,ENST00000376819.3,ENST00000476934.1,ENST00000361445.4,NM_001386501.1,NM_004958.4	Transcript	2475,10218,ENSG00000198793,ENSG00000171819	ANGPTL7,MTOR	EntrezGene,HGNC	FALSE
1	1	11130070	11652656	NA	2	rs17036449	0.004162	chr1_11176500_A_G_b38	11236557	G	A	-0.122512	0.0334144	0.000246105	0.020825	TRUE	TRUE	MTOR	MTOR	promoter_flanking_region,protein_coding	13.53	intron_variant,regulatory_region_variant	NM_001386500.1,ENST00000361445.4,ENSR00000921088,NM_001386501.1,NM_004958.4	RegulatoryFeature,Transcript	2475,-,ENSG00000198793	-,MTOR	EntrezGene,-,HGNC	FALSE
1	1	11130070	11652656	NA	2	rs143781748	0.004104	chr1_11073383_C_T_b38	11133440	T	C	-0.128884	0.03515	0.000245885	0.018967	TRUE	TRUE	EXOSC10	EXOSC10	antisense,processed_transcript,retained_intron,protein_coding	2.406	intron_variant,non_coding_transcript_variant,downstream_gene_variant,upstream_gene_variant	ENST00000478271.1,ENST00000490565.1,NM_002685.4,ENST00000452378.1,NM_001001998.3,ENST00000376936.4,ENST00000498576.1,ENST00000474216.1,ENST00000470611.1,ENST00000544779.1,ENST00000469634.1,ENST00000304457.7	Transcript	ENSG00000171824,ENSG00000226849,5394	EXOSC10,RP4-635E18.7	EntrezGene,Clone_based_vega_gene,HGNC	FALSE
1	1	11130070	11652656	NA	2	rs12130110	0.004087	chr1_11158402_G_A_b38	11218459	A	G	-0.124178	0.0338793	0.000247211	0.020252	TRUE	TRUE	MTOR	MTOR	promoter_flanking_region,CTCF_binding_site,protein_coding	15	intron_variant,regulatory_region_variant	NM_001386500.1,ENSR00001772690,ENST00000361445.4,ENSR00000921084,NM_001386501.1,NM_004958.4	RegulatoryFeature,Transcript	2475,-,ENSG00000198793	-,MTOR	EntrezGene,-,HGNC	FALSE
1	1	11130070	11652656	NA	2	rs3737620	0.004068	chr1_11079538_C_T_b38	11139595	T	C	-0.123111	0.0336216	0.000250752	0.020617	TRUE	TRUE	EXOSC10	EXOSC10	processed_transcript,retained_intron,protein_coding	0.507	intron_variant,non_coding_transcript_variant,downstream_gene_variant,upstream_gene_variant	NM_002685.4,ENST00000472078.1,NM_001001998.3,ENST00000376936.4,ENST00000485606.1,ENST00000498576.1,ENST00000474216.1,ENST00000470611.1,ENST00000544779.1,ENST00000304457.7	Transcript	ENSG00000171824,5394	EXOSC10	EntrezGene,HGNC	FALSE
1	1	11130070	11652656	NA	2	rs17036458	0.004061	chr1_11178359_G_A_b38	11238416	A	G	-0.12367	0.0337691	0.000250205	0.020363	TRUE	TRUE	MTOR	MTOR	promoter_flanking_region,protein_coding	11.76	intron_variant,regulatory_region_variant	NM_001386500.1,ENST00000361445.4,ENSR00000921088,NM_001386501.1,NM_004958.4	RegulatoryFeature,Transcript	2475,-,ENSG00000198793	-,MTOR	EntrezGene,-,HGNC	FALSE
1	1	11130070	11652656	NA	2	rs10492975	0.004059	chr1_11175419_A_G_b38	11235476	G	A	-0.123666	0.0337688	0.000250303	0.020363	TRUE	TRUE	MTOR	MTOR	protein_coding	3.046	intron_variant	ENST00000361445.4,NM_001386500.1,NM_004958.4,NM_001386501.1	Transcript	2475,ENSG00000198793	MTOR	EntrezGene,HGNC	FALSE
1	1	11130070	11652656	NA	2	rs17036444	0.004057	chr1_11175663_A_G_b38	11235720	G	A	-0.123662	0.0337693	0.000250477	0.020363	TRUE	TRUE	MTOR	MTOR	promoter_flanking_region,protein_coding	2.176	intron_variant,regulatory_region_variant	NM_001386500.1,ENST00000361445.4,ENSR00000921088,NM_001386501.1,NM_004958.4	RegulatoryFeature,Transcript	2475,-,ENSG00000198793	-,MTOR	EntrezGene,-,HGNC	FALSE
1	1	11130070	11652656	NA	2	rs17235682	0.004051	chr1_11105456_C_T_b38	11165513	T	C	-0.123756	0.0337976	0.000250754	0.020334	TRUE	TRUE	MTOR	MTOR	lncRNA,antisense,processed_transcript,protein_coding	5.988	downstream_gene_variant	ENST00000376838.1,NM_001386500.1,NR_135062.1,NR_135061.1,ENST00000455339.1,ENST00000447600.1,ENST00000361445.4,NR_135063.1,NM_001386501.1,ENST00000435388.1,ENST00000473471.1,ENST00000490931.1,NM_004958.4	Transcript	2475,ENSG00000198793,ENSG00000230337,105376736	RP4-635E18.6,LOC105376736,MTOR	EntrezGene,Clone_based_vega_gene,HGNC	FALSE
1	1	11130070	11652656	NA	2	rs17229284	0.003808	chr1_11105339_A_G_b38	11165396	G	A	-0.123733	0.0337986	0.000251509	0.020333	TRUE	TRUE	MTOR	MTOR	lncRNA,antisense,processed_transcript,protein_coding	2.104	downstream_gene_variant	ENST00000376838.1,NM_001386500.1,NR_135062.1,NR_135061.1,ENST00000455339.1,ENST00000447600.1,ENST00000361445.4,NR_135063.1,NM_001386501.1,ENST00000435388.1,ENST00000473471.1,ENST00000490931.1,NM_004958.4	Transcript	2475,ENSG00000198793,ENSG00000230337,105376736	RP4-635E18.6,LOC105376736,MTOR	EntrezGene,Clone_based_vega_gene,HGNC	FALSE
1	1	11130070	11652656	NA	2	rs12145341	0.003792	chr1_11136803_T_C_b38	11196860	C	T	-0.123609	0.0337768	0.00025282	0.020348	FALSE	FALSE	MTOR	MTOR	processed_transcript,protein_coding	3.323	intron_variant,non_coding_transcript_variant,downstream_gene_variant	NM_001386500.1,ENST00000495435.1,ENST00000361445.4,NM_001386501.1,ENST00000476768.1,NM_004958.4	Transcript	2475,ENSG00000198793	MTOR	EntrezGene,HGNC	FALSE
1	1	11130070	11652656	NA	2	rs2275526	0.003776	chr1_11132899_A_G_b38	11192956	G	A	-0.123586	0.0337813	0.000253955	0.020343	TRUE	TRUE	MTOR	MTOR	promoter_flanking_region,processed_transcript,protein_coding	3.719	non_coding_transcript_exon_variant,intron_variant,upstream_gene_variant,regulatory_region_variant	ENST00000376838.1,NM_001386500.1,ENST00000495435.1,ENST00000361445.4,ENSR00001772686,NM_001386501.1,NM_004958.4	RegulatoryFeature,Transcript	2475,-,ENSG00000198793	-,MTOR	EntrezGene,-,HGNC	FALSE
1	1	11130070	11652656	NA	2	rs145867835	0.00377	chr1_11073183_A_G_b38	11133240	G	A	-0.128608	0.0351466	0.0002532	0.018969	TRUE	TRUE	EXOSC10	EXOSC10	antisense,processed_transcript,retained_intron,protein_coding	4.308	intron_variant,non_coding_transcript_variant,downstream_gene_variant,upstream_gene_variant	ENST00000478271.1,ENST00000490565.1,NM_002685.4,ENST00000452378.1,NM_001001998.3,ENST00000376936.4,ENST00000498576.1,ENST00000474216.1,ENST00000470611.1,ENST00000544779.1,ENST00000469634.1,ENST00000304457.7	Transcript	ENSG00000171824,ENSG00000226849,5394	EXOSC10,RP4-635E18.7	EntrezGene,Clone_based_vega_gene,HGNC	FALSE
1	1	11130070	11652656	NA	2	rs113242293	0.003757	chr1_11092345_A_G_b38	11152402	G	A	-0.12283	0.0335973	0.000256431	0.020641	TRUE	TRUE	EXOSC10	EXOSC10	nonsense_mediated_decay,protein_coding	4.678	NMD_transcript_variant,intron_variant	NM_002685.4,NM_001001998.3,ENST00000376936.4,ENST00000460196.1,ENST00000544779.1,ENST00000304457.7	Transcript	ENSG00000171824,5394	EXOSC10	EntrezGene,HGNC	FALSE
1	1	11130070	11652656	NA	2	rs769325886	0.003757	chr1_11140996_AAAAG_A_b38	11201053	A	AAAAG	-0.123623	0.0338045	0.00025537	0.020322	FALSE	FALSE	MTOR	MTOR	lncRNA,antisense,processed_transcript,protein_coding	0.572	intron_variant,non_coding_transcript_variant,upstream_gene_variant	ENST00000445982.1,NM_001386500.1,NR_046600.1,ENST00000495435.1,ENST00000361445.4,ENST00000420480.1,NM_001386501.1,ENST00000476768.1,NM_004958.4	Transcript	2475,ENSG00000225602,ENSG00000198793,100873935	MTOR-AS1,MTOR	EntrezGene,HGNC	FALSE
1	1	11130070	11652656	NA	2	rs747716795	0.003748	chr1_11224038_CAAAATAAAATAAAAT_C_b38	11284095	C	CAAAATAAAATAAAAT	-0.127295	0.0348464	0.00025936	0.019422	FALSE	FALSE	MTOR	MTOR	snRNA,protein_coding	2.587	intron_variant,upstream_gene_variant	NM_001386500.1,ENST00000361445.4,ENST00000384720.1,NM_001386501.1,NM_004958.4	Transcript	2475,ENSG00000198793,ENSG00000207451	RNU6-291P,MTOR	EntrezGene,HGNC	FALSE
1	1	11130070	11652656	NA	2	rs17036414	0.003747	chr1_11151338_G_A_b38	11211395	A	G	-0.123477	0.0337723	0.000256203	0.020357	TRUE	TRUE	MTOR	MTOR	lncRNA,snRNA,protein_coding,promoter_flanking_region,antisense	7.156	intron_variant,downstream_gene_variant,upstream_gene_variant,regulatory_region_variant	ENST00000445982.1,NM_001386500.1,ENST00000517277.1,NR_046600.1,ENST00000361445.4,ENST00000420480.1,NM_001386501.1,ENSR00001492392,NM_004958.4	RegulatoryFeature,Transcript	2475,ENSG00000225602,ENSG00000198793,ENSG00000253086,100873935,-	-,RNU6-537P,MTOR-AS1,MTOR	EntrezGene,-,HGNC	FALSE
1	1	11130070	11652656	NA	2	rs146413101	0.003739	chr1_11120453_G_A_b38	11180510	A	G	-0.123472	0.0337764	0.000256793	0.020346	TRUE	TRUE	MTOR	MTOR	processed_transcript,protein_coding	0.406	intron_variant,upstream_gene_variant	ENST00000376838.1,NM_001386500.1,ENST00000455339.1,ENST00000361445.4,NM_001386501.1,ENST00000490931.1,NM_004958.4	Transcript	2475,ENSG00000198793	MTOR	EntrezGene,HGNC	FALSE
1	1	11130070	11652656	NA	2	rs12145459	0.003735	chr1_11116151_C_A_b38	11176208	A	C	-0.123458	0.0337757	0.000257131	0.020345	TRUE	TRUE	MTOR	MTOR	processed_transcript,protein_coding	1.139	intron_variant,upstream_gene_variant	ENST00000376838.1,NM_001386500.1,ENST00000455339.1,ENST00000361445.4,NM_001386501.1,ENST00000473471.1,ENST00000490931.1,NM_004958.4	Transcript	2475,ENSG00000198793	MTOR	EntrezGene,HGNC	FALSE
1	1	11130070	11652656	NA	2	rs139090614	0.003727	chr1_11162497_G_T_b38	11222554	T	G	-0.122137	0.0334413	0.000260103	0.0209	FALSE	FALSE	MTOR	MTOR	protein_coding	0.918	intron_variant	ENST00000361445.4,NM_001386500.1,NM_004958.4,NM_001386501.1	Transcript	2475,ENSG00000198793	MTOR	EntrezGene,HGNC	FALSE
1	1	11130070	11652656	NA	2	rs78962329	0.003711	chr1_11092466_A_G_b38	11152523	G	A	-0.122678	0.0335888	0.000260039	0.020646	TRUE	TRUE	EXOSC10	EXOSC10	nonsense_mediated_decay,protein_coding	3.177	NMD_transcript_variant,intron_variant	NM_002685.4,NM_001001998.3,ENST00000376936.4,ENST00000460196.1,ENST00000544779.1,ENST00000304457.7	Transcript	ENSG00000171824,5394	EXOSC10	EntrezGene,HGNC	FALSE
1	1	11130070	11652656	NA	2	rs17036353	0.003696	chr1_11111565_C_T_b38	11171622	T	C	-0.123271	0.0337509	0.000260007	0.020475	TRUE	TRUE	MTOR	MTOR	processed_transcript,protein_coding	0.157	non_coding_transcript_exon_variant,intron_variant,non_coding_transcript_variant	ENST00000376838.1,NM_001386500.1,ENST00000455339.1,ENST00000361445.4,NM_001386501.1,ENST00000473471.1,ENST00000490931.1,NM_004958.4	Transcript	2475,ENSG00000198793	MTOR	EntrezGene,HGNC	FALSE
1	1	11130070	11652656	NA	2	rs9660570	0.003686	chr1_11083422_T_C_b38	11143479	C	T	-0.121318	0.0332408	0.000262762	0.021697	TRUE	TRUE	EXOSC10	EXOSC10	processed_transcript,retained_intron,protein_coding	0.164	intron_variant,upstream_gene_variant	NM_002685.4,ENST00000472078.1,NM_001001998.3,ENST00000376936.4,ENST00000485606.1,ENST00000474216.1,ENST00000470611.1,ENST00000544779.1,ENST00000304457.7	Transcript	ENSG00000171824,5394	EXOSC10	EntrezGene,HGNC	FALSE
1	1	11130070	11652656	NA	2	rs74225573	0.003626	chr1_11220937_T_C_b38	11280994	C	T	-0.121964	0.0334648	0.000268051	0.020773	TRUE	FALSE	MTOR	MTOR	protein_coding	4.497	intron_variant	ENST00000361445.4,NM_001386500.1,NM_004958.4,NM_001386501.1	Transcript	2475,ENSG00000198793	MTOR	EntrezGene,HGNC	FALSE
1	1	11130070	11652656	NA	2	rs113124929	0.003606	chr1_11180054_A_G_b38	11240111	G	A	-0.121735	0.0334202	0.000270116	0.020821	TRUE	FALSE	MTOR	MTOR	promoter_flanking_region,protein_coding	3.102	intron_variant,regulatory_region_variant	NM_001386500.1,ENST00000361445.4,ENSR00000921088,NM_001386501.1,NM_004958.4	RegulatoryFeature,Transcript	2475,-,ENSG00000198793	-,MTOR	EntrezGene,-,HGNC	FALSE
1	1	11130070	11652656	NA	2	rs12139042	0.003567	chr1_11107089_G_A_b38	11167146	A	G	-0.122907	0.0337466	0.000270659	0.02041	TRUE	TRUE	MTOR	MTOR	lncRNA,antisense,processed_transcript,protein_coding	12.9	3_prime_UTR_variant,downstream_gene_variant	ENST00000376838.1,NM_001386500.1,NR_135062.1,NR_135061.1,ENST00000455339.1,ENST00000361445.4,NR_135063.1,NM_001386501.1,ENST00000435388.1,ENST00000473471.1,ENST00000490931.1,NM_004958.4	Transcript	2475,ENSG00000198793,ENSG00000230337,105376736	RP4-635E18.6,LOC105376736,MTOR	EntrezGene,Clone_based_vega_gene,HGNC	FALSE
1	1	11130070	11652656	NA	2	rs72871423	0.003566	chr1_11103121_C_T_b38	11163178	T	C	-0.121941	0.0335	0.000272786	0.02073	TRUE	TRUE	RP4-635E18.6	MTOR	lncRNA,protein_coding,antisense,nonsense_mediated_decay,processed_transcript	0.031	downstream_gene_variant,upstream_gene_variant	ENST00000376838.1,NM_001386500.1,NM_002685.4,NR_135062.1,NM_001001998.3,ENST00000376936.4,NR_135061.1,ENST00000460196.1,ENST00000447600.1,ENST00000361445.4,ENST00000544779.1,NR_135063.1,NM_001386501.1,ENST00000435388.1,ENST00000473471.1,ENST00000490931.1,ENST00000304457.7,NM_004958.4	Transcript	2475,ENSG00000198793,ENSG00000230337,5394,ENSG00000171824,105376736	RP4-635E18.6,LOC105376736,EXOSC10,MTOR	EntrezGene,Clone_based_vega_gene,HGNC	FALSE
1	1	11130070	11652656	NA	2	rs12144023	0.003489	chr1_11135057_T_C_b38	11195114	C	T	-0.12161	0.0334698	0.000279886	0.020772	TRUE	TRUE	MTOR	MTOR	promoter_flanking_region,processed_transcript,protein_coding	1.52	downstream_gene_variant,upstream_gene_variant,regulatory_region_variant,intron_variant,non_coding_transcript_variant	ENST00000376838.1,NM_001386500.1,ENSR00001772688,ENST00000495435.1,ENST00000361445.4,NM_001386501.1,ENST00000476768.1,NM_004958.4	RegulatoryFeature,Transcript	2475,-,ENSG00000198793	-,MTOR	EntrezGene,-,HGNC	FALSE
1	1	11130070	11652656	NA	2	rs112467639	0.003475	chr1_11100942_C_A_b38	11160999	A	C	-0.12175	0.0335159	0.000280773	0.020689	TRUE	TRUE	RP4-635E18.6	EXOSC10	nonsense_mediated_decay,antisense,lncRNA,protein_coding	0.65	intron_variant,non_coding_transcript_variant,upstream_gene_variant	NM_002685.4,NM_001001998.3,ENST00000376936.4,NR_135061.1,ENST00000460196.1,ENST00000447600.1,ENST00000544779.1,NR_135063.1,ENST00000435388.1,NR_135062.1,ENST00000304457.7	Transcript	ENSG00000171824,5394,ENSG00000230337,105376736	RP4-635E18.6,LOC105376736,EXOSC10	EntrezGene,Clone_based_vega_gene,HGNC	FALSE
1	1	11130070	11652656	NA	2	rs12146126	0.003465	chr1_11137048_T_C_b38	11197105	C	T	-0.121602	0.0334853	0.000281963	0.020724	TRUE	TRUE	MTOR	MTOR	processed_transcript,protein_coding	0.506	intron_variant,non_coding_transcript_variant,downstream_gene_variant	NM_001386500.1,ENST00000495435.1,ENST00000361445.4,NM_001386501.1,ENST00000476768.1,NM_004958.4	Transcript	2475,ENSG00000198793	MTOR	EntrezGene,HGNC	FALSE
1	1	11130070	11652656	NA	2	rs144516327	0.00346	chr1_11162434_A_T_b38	11222491	T	A	-0.121607	0.0334897	0.000282328	0.020719	FALSE	FALSE	MTOR	MTOR	protein_coding	0.125	intron_variant	ENST00000361445.4,NM_001386500.1,NM_004958.4,NM_001386501.1	Transcript	2475,ENSG00000198793	MTOR	EntrezGene,HGNC	FALSE
1	1	11130070	11652656	NA	2	rs12127428	0.003456	chr1_11093184_T_C_b38	11153241	C	T	-0.121715	0.0335203	0.000282429	0.020679	TRUE	TRUE	EXOSC10	EXOSC10	nonsense_mediated_decay,protein_coding	0.916	NMD_transcript_variant,intron_variant	NM_002685.4,NM_001001998.3,ENST00000376936.4,ENST00000460196.1,ENST00000544779.1,ENST00000304457.7	Transcript	ENSG00000171824,5394	EXOSC10	EntrezGene,HGNC	FALSE
1	1	11130070	11652656	NA	2	rs12126654	0.003456	chr1_11093274_A_G_b38	11153331	G	A	-0.121713	0.0335203	0.000282488	0.020679	TRUE	TRUE	EXOSC10	EXOSC10	nonsense_mediated_decay,protein_coding	8.493	NMD_transcript_variant,intron_variant	NM_002685.4,NM_001001998.3,ENST00000376936.4,ENST00000460196.1,ENST00000544779.1,ENST00000304457.7	Transcript	ENSG00000171824,5394	EXOSC10	EntrezGene,HGNC	FALSE
1	1	11130070	11652656	NA	2	rs12129722	0.003455	chr1_11095606_T_C_b38	11155663	C	T	-0.121699	0.0335168	0.000282542	0.020681	TRUE	TRUE	EXOSC10	EXOSC10	nonsense_mediated_decay,antisense,lncRNA,protein_coding	8.985	NMD_transcript_variant,intron_variant,upstream_gene_variant	NM_002685.4,NM_001001998.3,ENST00000376936.4,NR_135061.1,ENST00000460196.1,ENST00000447600.1,ENST00000544779.1,NR_135063.1,ENST00000435388.1,NR_135062.1,ENST00000304457.7	Transcript	ENSG00000171824,5394,ENSG00000230337,105376736	RP4-635E18.6,LOC105376736,EXOSC10	EntrezGene,Clone_based_vega_gene,HGNC	FALSE
1	1	11130070	11652656	NA	2	rs72871414	0.003453	chr1_11093682_A_G_b38	11153739	G	A	-0.121704	0.0335197	0.000282724	0.020679	TRUE	TRUE	EXOSC10	EXOSC10	nonsense_mediated_decay,protein_coding	1.67	NMD_transcript_variant,intron_variant	NM_002685.4,NM_001001998.3,ENST00000376936.4,ENST00000460196.1,ENST00000544779.1,ENST00000304457.7	Transcript	ENSG00000171824,5394	EXOSC10	EntrezGene,HGNC	FALSE
1	1	11130070	11652656	NA	2	rs72470193	0.00345	chr1_11094749_T_C_b38	11154806	C	T	-0.12169	0.0335181	0.000282996	0.02068	TRUE	TRUE	EXOSC10	EXOSC10	nonsense_mediated_decay,antisense,lncRNA,protein_coding	1.525	NMD_transcript_variant,intron_variant,upstream_gene_variant	NM_002685.4,NM_001001998.3,ENST00000376936.4,NR_135061.1,ENST00000460196.1,ENST00000447600.1,ENST00000544779.1,ENST00000435388.1,NR_135062.1,ENST00000304457.7	Transcript	ENSG00000171824,5394,ENSG00000230337,105376736	RP4-635E18.6,LOC105376736,EXOSC10	EntrezGene,Clone_based_vega_gene,HGNC	FALSE
1	1	11130070	11652656	NA	2	rs17552394	0.003442	chr1_11099911_G_A_b38	11159968	A	G	-0.121646	0.033512	0.000283697	0.020682	TRUE	TRUE	RP4-635E18.6	EXOSC10	lncRNA,promoter,protein_coding,antisense,-,nonsense_mediated_decay	12.22	upstream_gene_variant,regulatory_region_variant,intron_variant,splice_donor_variant,non_coding_transcript_variant,TF_binding_site_variant	ENSR00000001378,NM_002685.4,NM_001001998.3,ENST00000376936.4,NR_135061.1,ENST00000460196.1,ENST00000447600.1,ENST00000544779.1,NR_135063.1,ENST00000435388.1,ENSM00908341928,NR_135062.1,ENST00000304457.7	RegulatoryFeature,Transcript,MotifFeature	ENSG00000230337,5394,ENSG00000171824,-,105376736	RP4-635E18.6,LOC105376736,EXOSC10,-	EntrezGene,Clone_based_vega_gene,HGNC,-	FALSE
1	1	11130070	11652656	NA	2	rs59862925	0.003437	chr1_11155730_C_T_b38	11215787	T	C	-0.121915	0.0335817	0.00028317	0.02063	TRUE	TRUE	MTOR	MTOR	snRNA,protein_coding	3.735	intron_variant,downstream_gene_variant	NM_001386500.1,ENST00000517277.1,ENST00000361445.4,NM_001386501.1,NM_004958.4	Transcript	2475,ENSG00000198793,ENSG00000253086	RNU6-537P,MTOR	EntrezGene,HGNC	FALSE
1	1	11130070	11652656	NA	2	rs12131787	0.003436	chr1_11097650_T_C_b38	11157707	C	T	-0.121637	0.0335143	0.000284259	0.020682	TRUE	TRUE	EXOSC10	EXOSC10	nonsense_mediated_decay,antisense,lncRNA,protein_coding	0.247	NMD_transcript_variant,intron_variant,upstream_gene_variant	NM_002685.4,NM_001001998.3,ENST00000376936.4,NR_135061.1,ENST00000460196.1,ENST00000447600.1,ENST00000544779.1,NR_135063.1,ENST00000435388.1,NR_135062.1,ENST00000304457.7	Transcript	ENSG00000171824,5394,ENSG00000230337,105376736	RP4-635E18.6,LOC105376736,EXOSC10	EntrezGene,Clone_based_vega_gene,HGNC	FALSE
1	1	11130070	11652656	NA	2	rs2095973	0.003436	chr1_11096611_T_C_b38	11156668	C	T	-0.121642	0.0335157	0.000284278	0.020681	TRUE	TRUE	EXOSC10	EXOSC10	nonsense_mediated_decay,antisense,lncRNA,protein_coding	0.058	NMD_transcript_variant,intron_variant,upstream_gene_variant	NM_002685.4,NM_001001998.3,ENST00000376936.4,NR_135061.1,ENST00000460196.1,ENST00000447600.1,ENST00000544779.1,NR_135063.1,ENST00000435388.1,NR_135062.1,ENST00000304457.7	Transcript	ENSG00000171824,5394,ENSG00000230337,105376736	RP4-635E18.6,LOC105376736,EXOSC10	EntrezGene,Clone_based_vega_gene,HGNC	FALSE
1	1	11130070	11652656	NA	2	rs4282823	0.003419	chr1_11156608_C_T_b38	11216665	T	C	-0.121862	0.0335813	0.000284857	0.020627	TRUE	TRUE	MTOR	MTOR	promoter_flanking_region,snRNA,protein_coding	0.185	intron_variant,downstream_gene_variant,regulatory_region_variant	NM_001386500.1,ENST00000517277.1,ENST00000361445.4,ENSR00000921084,NM_001386501.1,NM_004958.4	RegulatoryFeature,Transcript	2475,-,ENSG00000198793,ENSG00000253086	RNU6-537P,-,MTOR	EntrezGene,-,HGNC	FALSE
1	1	11130070	11652656	NA	2	rs72871466	0.003413	chr1_11157608_C_T_b38	11217665	T	C	-0.121834	0.0335784	0.000285438	0.020629	TRUE	TRUE	MTOR	MTOR	promoter_flanking_region,protein_coding	2.333	intron_variant,regulatory_region_variant	NM_001386500.1,ENST00000361445.4,ENSR00000921084,NM_001386501.1,NM_004958.4	RegulatoryFeature,Transcript	2475,-,ENSG00000198793	-,MTOR	EntrezGene,-,HGNC	FALSE
1	1	11130070	11652656	NA	2	rs113739710	0.003411	chr1_11216069_A_AT_b38	11276126	AT	A	-0.121398	0.0334701	0.000286878	0.020767	TRUE	TRUE	MTOR	MTOR	protein_coding	4.751	intron_variant	ENST00000361445.4,NM_001386500.1,NM_004958.4,NM_001386501.1	Transcript	2475,ENSG00000198793	MTOR	EntrezGene,HGNC	FALSE
1	1	11130070	11652656	NA	2	rs12124629	0.003408	chr1_11135226_C_G_b38	11195283	G	C	-0.121431	0.033482	0.000287213	0.020723	TRUE	TRUE	MTOR	MTOR	promoter_flanking_region,processed_transcript,protein_coding	4.818	downstream_gene_variant,upstream_gene_variant,regulatory_region_variant,intron_variant,non_coding_transcript_variant	ENST00000376838.1,NM_001386500.1,ENSR00001772688,ENST00000495435.1,ENST00000361445.4,NM_001386501.1,ENST00000476768.1,NM_004958.4	RegulatoryFeature,Transcript	2475,-,ENSG00000198793	-,MTOR	EntrezGene,-,HGNC	FALSE
1	1	11130070	11652656	NA	2	rs17036350	0.0034	chr1_11111169_C_T_b38	11171226	T	C	-0.121404	0.0334808	0.000287958	0.020719	TRUE	TRUE	MTOR	MTOR	processed_transcript,protein_coding	1.697	intron_variant,non_coding_transcript_variant	ENST00000376838.1,NM_001386500.1,ENST00000455339.1,ENST00000361445.4,NM_001386501.1,ENST00000473471.1,ENST00000490931.1,NM_004958.4	Transcript	2475,ENSG00000198793	MTOR	EntrezGene,HGNC	FALSE
1	1	11130070	11652656	NA	2	rs12354300	0.003398	chr1_11125901_T_C_b38	11185958	C	T	-0.1214	0.0334814	0.000288179	0.020721	TRUE	TRUE	MTOR	MTOR	protein_coding	0.172	intron_variant	ENST00000376838.1,NM_001386500.1,ENST00000361445.4,NM_001386501.1,NM_004958.4	Transcript	2475,ENSG00000198793	MTOR	EntrezGene,HGNC	FALSE
1	1	11130070	11652656	NA	2	rs868080	0.003395	chr1_11124432_C_T_b38	11184489	T	C	-0.121391	0.0334811	0.000288414	0.020721	TRUE	TRUE	MTOR	MTOR	protein_coding	4.969	intron_variant	ENST00000376838.1,NM_001386500.1,ENST00000361445.4,NM_001386501.1,NM_004958.4	Transcript	2475,ENSG00000198793	MTOR	EntrezGene,HGNC	FALSE
1	1	11130070	11652656	NA	2	rs77604741	0.003373	chr1_11154503_G_T_b38	11214560	T	G	-0.121327	0.0334805	0.000290489	0.020733	TRUE	TRUE	MTOR	MTOR	lncRNA,snRNA,antisense,protein_coding	1.381	intron_variant,downstream_gene_variant	ENST00000445982.1,NM_001386500.1,ENST00000517277.1,NR_046600.1,ENST00000361445.4,ENST00000420480.1,NM_001386501.1,NM_004958.4	Transcript	2475,ENSG00000225602,ENSG00000198793,ENSG00000253086,100873935	RNU6-537P,MTOR-AS1,MTOR	EntrezGene,HGNC	FALSE
1	1	11130070	11652656	NA	2	rs41274516	0.003359	chr1_11149704_C_T_b38	11209761	T	C	-0.121286	0.0334808	0.000291906	0.020731	TRUE	TRUE	MTOR	MTOR	lncRNA,snRNA,protein_coding,antisense,processed_transcript	1.603	intron_variant,downstream_gene_variant,upstream_gene_variant	ENST00000445982.1,NM_001386500.1,ENST00000517277.1,NR_046600.1,ENST00000495435.1,ENST00000361445.4,ENST00000420480.1,NM_001386501.1,NM_004958.4	Transcript	2475,ENSG00000225602,ENSG00000198793,ENSG00000253086,100873935	RNU6-537P,MTOR-AS1,MTOR	EntrezGene,HGNC	FALSE
1	1	11130070	11652656	NA	2	rs12117235	0.003356	chr1_11107703_C_T_b38	11167760	T	C	-0.122343	0.0337557	0.000289869	0.020378	TRUE	TRUE	MTOR	MTOR	processed_transcript,protein_coding	0.897	intron_variant,non_coding_transcript_variant,downstream_gene_variant	ENST00000376838.1,NM_001386500.1,ENST00000455339.1,ENST00000361445.4,NM_001386501.1,ENST00000473471.1,ENST00000490931.1,NM_004958.4	Transcript	2475,ENSG00000198793	MTOR	EntrezGene,HGNC	FALSE
1	1	11130070	11652656	NA	2	rs12117492	0.003352	chr1_11102670_C_T_b38	11162727	T	C	-0.121339	0.033498	0.000292239	0.020753	TRUE	TRUE	RP4-635E18.6	MTOR	lncRNA,protein_coding,antisense,nonsense_mediated_decay,processed_transcript	1.72	downstream_gene_variant,upstream_gene_variant	ENST00000376838.1,NM_001386500.1,NM_002685.4,NR_135062.1,NM_001001998.3,ENST00000376936.4,NR_135061.1,ENST00000460196.1,ENST00000447600.1,ENST00000361445.4,ENST00000544779.1,NR_135063.1,NM_001386501.1,ENST00000435388.1,ENST00000473471.1,ENST00000490931.1,ENST00000304457.7,NM_004958.4	Transcript	2475,ENSG00000198793,ENSG00000230337,5394,ENSG00000171824,105376736	RP4-635E18.6,LOC105376736,EXOSC10,MTOR	EntrezGene,Clone_based_vega_gene,HGNC	FALSE
1	1	11130070	11652656	NA	2	rs112991345	0.003346	chr1_11171927_G_C_b38	11231984	C	G	-0.121206	0.0334693	0.000293198	0.020745	TRUE	TRUE	MTOR	MTOR	snoRNA,protein_coding	0.188	intron_variant,upstream_gene_variant	ENST00000607349.1,NM_001386500.1,ENST00000361445.4,NM_001386501.1,NM_004958.4	Transcript	2475,ENSG00000271794,ENSG00000198793	MTOR,snoU13	RFAM,EntrezGene,HGNC	FALSE
1	1	11130070	11652656	NA	2	rs17036452	0.003345	chr1_11177683_G_A_b38	11237740	A	G	-0.121205	0.0334698	0.000293309	0.020744	TRUE	TRUE	MTOR	MTOR	promoter_flanking_region,protein_coding	3.018	intron_variant,regulatory_region_variant	NM_001386500.1,ENST00000361445.4,ENSR00000921088,NM_001386501.1,NM_004958.4	RegulatoryFeature,Transcript	2475,-,ENSG00000198793	-,MTOR	EntrezGene,-,HGNC	FALSE
1	1	11130070	11652656	NA	2	rs72871484	0.003344	chr1_11175863_T_C_b38	11235920	C	T	-0.1212	0.0334694	0.000293425	0.020744	TRUE	TRUE	MTOR	MTOR	promoter_flanking_region,protein_coding	0.021	intron_variant,regulatory_region_variant	NM_001386500.1,ENST00000361445.4,ENSR00000921088,NM_001386501.1,NM_004958.4	RegulatoryFeature,Transcript	2475,-,ENSG00000198793	-,MTOR	EntrezGene,-,HGNC	FALSE
1	1	11130070	11652656	NA	2	rs41274512	0.00334	chr1_11149503_C_T_b38	11209560	T	C	-0.121218	0.0334774	0.000293789	0.020732	TRUE	TRUE	MTOR-AS1	MTOR	lncRNA,snRNA,protein_coding,antisense,processed_transcript	0.829	non_coding_transcript_exon_variant,intron_variant,upstream_gene_variant	ENST00000445982.1,NM_001386500.1,ENST00000517277.1,NR_046600.1,ENST00000495435.1,ENST00000361445.4,ENST00000420480.1,NM_001386501.1,NM_004958.4	Transcript	2475,ENSG00000225602,ENSG00000198793,ENSG00000253086,100873935	RNU6-537P,MTOR-AS1,MTOR	EntrezGene,HGNC	FALSE
1	1	11130070	11652656	NA	2	rs770377888	0.003328	chr1_11125000_TACTGGC_T_b38	11185057	T	TACTGGC	-0.121655	0.0335988	0.000293865	0.020579	TRUE	TRUE	MTOR	MTOR	protein_coding	3.072	intron_variant	ENST00000376838.1,NM_001386500.1,ENST00000361445.4,NM_001386501.1,NM_004958.4	Transcript	2475,ENSG00000198793	MTOR	EntrezGene,HGNC	FALSE
1	1	11130070	11652656	NA	2	rs3765903	0.0033	chr1_11200400_A_G_b38	11260457	G	A	-0.121102	0.0334769	0.000297687	0.020761	TRUE	TRUE	MTOR	MTOR	protein_coding	1.026	intron_variant,downstream_gene_variant	NM_001386500.1,NM_021146.4,ENST00000376819.3,ENST00000361445.4,NM_001386501.1,NM_004958.4	Transcript	2475,10218,ENSG00000198793,ENSG00000171819	ANGPTL7,MTOR	EntrezGene,HGNC	FALSE
1	1	11130070	11652656	NA	2	rs17036508	0.003296	chr1_11195977_T_C_b38	11256034	C	T	-0.121092	0.033477	0.000298055	0.020761	TRUE	TRUE	ANGPTL7	ANGPTL7	processed_transcript,protein_coding	7.025	intron_variant,3_prime_UTR_variant,downstream_gene_variant	NM_001386500.1,NM_021146.4,ENST00000376819.3,ENST00000476934.1,ENST00000361445.4,NM_001386501.1,NM_004958.4	Transcript	2475,10218,ENSG00000198793,ENSG00000171819	ANGPTL7,MTOR	EntrezGene,HGNC	FALSE
1	1	11130070	11652656	NA	2	rs12141131	0.003293	chr1_11193211_A_G_b38	11253268	G	A	-0.121083	0.0334772	0.000298371	0.02076	TRUE	TRUE	ANGPTL7	ANGPTL7	processed_transcript,protein_coding	5.718	intron_variant,upstream_gene_variant	NM_001386500.1,NM_021146.4,ENST00000376819.3,ENST00000476934.1,ENST00000361445.4,NM_001386501.1,NM_004958.4	Transcript	2475,10218,ENSG00000198793,ENSG00000171819	ANGPTL7,MTOR	EntrezGene,HGNC	FALSE
1	1	11130070	11652656	NA	2	rs12141008	0.003293	chr1_11192890_A_C_b38	11252947	C	A	-0.121083	0.0334772	0.000298383	0.02076	TRUE	TRUE	ANGPTL7	ANGPTL7	processed_transcript,protein_coding	5.151	intron_variant,upstream_gene_variant	NM_001386500.1,NM_021146.4,ENST00000376819.3,ENST00000476934.1,ENST00000361445.4,NM_001386501.1,NM_004958.4	Transcript	2475,10218,ENSG00000198793,ENSG00000171819	ANGPTL7,MTOR	EntrezGene,HGNC	FALSE
1	1	11130070	11652656	NA	2	rs12118754	0.003206	chr1_11074692_T_C_b38	11134749	C	T	-0.121914	0.0337583	0.000304773	0.020439	TRUE	TRUE	EXOSC10	EXOSC10	antisense,processed_transcript,retained_intron,protein_coding	0.192	intron_variant,non_coding_transcript_variant,downstream_gene_variant,upstream_gene_variant	ENST00000478271.1,NM_002685.4,ENST00000452378.1,NM_001001998.3,ENST00000376936.4,ENST00000498576.1,ENST00000474216.1,ENST00000470611.1,ENST00000544779.1,ENST00000469634.1,ENST00000304457.7	Transcript	ENSG00000171824,ENSG00000226849,5394	EXOSC10,RP4-635E18.7	EntrezGene,Clone_based_vega_gene,HGNC	FALSE
1	1	11130070	11652656	NA	2	rs17235689	0.003192	chr1_11105396_C_T_b38	11165453	T	C	-0.120906	0.033509	0.000308575	0.020704	TRUE	TRUE	MTOR	MTOR	lncRNA,antisense,processed_transcript,protein_coding	2.445	downstream_gene_variant	ENST00000376838.1,NM_001386500.1,NR_135062.1,NR_135061.1,ENST00000455339.1,ENST00000447600.1,ENST00000361445.4,NR_135063.1,NM_001386501.1,ENST00000435388.1,ENST00000473471.1,ENST00000490931.1,NM_004958.4	Transcript	2475,ENSG00000198793,ENSG00000230337,105376736	RP4-635E18.6,LOC105376736,MTOR	EntrezGene,Clone_based_vega_gene,HGNC	FALSE
1	1	11130070	11652656	NA	2	rs12121277	0.003161	chr1_11139824_G_T_b38	11199881	T	G	-0.120738	0.0334907	0.000312222	0.020717	TRUE	TRUE	MTOR	MTOR	lncRNA,protein_coding,promoter_flanking_region,antisense,processed_transcript	2.306	intron_variant,non_coding_transcript_variant,upstream_gene_variant,regulatory_region_variant	ENST00000445982.1,NM_001386500.1,NR_046600.1,ENST00000495435.1,ENST00000361445.4,ENSR00001772689,ENST00000420480.1,NM_001386501.1,ENST00000476768.1,NM_004958.4	RegulatoryFeature,Transcript	2475,ENSG00000225602,ENSG00000198793,100873935,-	-,MTOR-AS1,MTOR	EntrezGene,-,HGNC	FALSE
1	1	11130070	11652656	NA	2	rs12354299	0.003119	chr1_11125897_T_C_b38	11185954	C	T	-0.120936	0.0335756	0.000316125	0.020596	TRUE	TRUE	MTOR	MTOR	protein_coding	3.998	intron_variant	ENST00000376838.1,NM_001386500.1,ENST00000361445.4,NM_001386501.1,NM_004958.4	Transcript	2475,ENSG00000198793	MTOR	EntrezGene,HGNC	FALSE
1	1	11130070	11652656	NA	2	rs58667988	0.003105	chr1_11167308_C_T_b38	11227365	T	C	-0.120502	0.0334742	0.000318599	0.020742	TRUE	TRUE	MTOR	MTOR	snoRNA,protein_coding	0.276	intron_variant,downstream_gene_variant	ENST00000607349.1,NM_001386500.1,ENST00000361445.4,NM_001386501.1,NM_004958.4	Transcript	2475,ENSG00000271794,ENSG00000198793	MTOR,snoU13	RFAM,EntrezGene,HGNC	FALSE
1	1	11130070	11652656	NA	2	rs111634483	0.003104	chr1_11170533_C_T_b38	11230590	T	C	-0.120501	0.0334743	0.000318657	0.020742	TRUE	TRUE	MTOR	MTOR	snoRNA,protein_coding	0.255	intron_variant,upstream_gene_variant	ENST00000607349.1,NM_001386500.1,ENST00000361445.4,NM_001386501.1,NM_004958.4	Transcript	2475,ENSG00000271794,ENSG00000198793	MTOR,snoU13	RFAM,EntrezGene,HGNC	FALSE
1	1	11130070	11652656	NA	2	rs12119030	0.003101	chr1_11119556_C_G_b38	11179613	G	C	-0.120537	0.0334862	0.000318921	0.020713	TRUE	TRUE	MTOR	MTOR	processed_transcript,protein_coding	0.106	intron_variant,upstream_gene_variant	ENST00000376838.1,NM_001386500.1,ENST00000455339.1,ENST00000361445.4,NM_001386501.1,ENST00000473471.1,ENST00000490931.1,NM_004958.4	Transcript	2475,ENSG00000198793	MTOR	EntrezGene,HGNC	FALSE
1	1	11130070	11652656	NA	2	rs2275525	0.003101	chr1_11109619_C_T_b38	11169676	T	C	-0.120534	0.0334861	0.000319004	0.020712	TRUE	TRUE	MTOR	MTOR	processed_transcript,protein_coding	0.219	intron_variant,non_coding_transcript_variant	ENST00000376838.1,NM_001386500.1,ENST00000455339.1,ENST00000361445.4,NM_001386501.1,ENST00000473471.1,ENST00000490931.1,NM_004958.4	Transcript	2475,ENSG00000198793	MTOR	EntrezGene,HGNC	FALSE
1	1	11130070	11652656	NA	2	rs112932533	0.0031	chr1_11108472_A_G_b38	11168529	G	A	-0.120533	0.0334861	0.000319066	0.020712	TRUE	TRUE	MTOR	MTOR	processed_transcript,protein_coding	4.174	intron_variant,non_coding_transcript_variant,downstream_gene_variant	ENST00000376838.1,NM_001386500.1,ENST00000455339.1,ENST00000361445.4,NM_001386501.1,ENST00000473471.1,ENST00000490931.1,NM_004958.4	Transcript	2475,ENSG00000198793	MTOR	EntrezGene,HGNC	FALSE
1	1	11130070	11652656	NA	2	rs113055615	0.003098	chr1_11122204_G_A_b38	11182261	A	G	-0.120527	0.0334862	0.000319266	0.020713	FALSE	FALSE	MTOR	MTOR	protein_coding	2.264	intron_variant	ENST00000376838.1,NM_001386500.1,ENST00000361445.4,NM_001386501.1,NM_004958.4	Transcript	2475,ENSG00000198793	MTOR	EntrezGene,HGNC	FALSE
1	1	11130070	11652656	NA	2	rs77301647	0.003096	chr1_11119951_C_T_b38	11180008	T	C	-0.12052	0.0334862	0.000319558	0.020713	TRUE	TRUE	MTOR	MTOR	processed_transcript,protein_coding	2.54	intron_variant,upstream_gene_variant	ENST00000376838.1,NM_001386500.1,ENST00000455339.1,ENST00000361445.4,NM_001386501.1,ENST00000490931.1,NM_004958.4	Transcript	2475,ENSG00000198793	MTOR	EntrezGene,HGNC	FALSE
1	1	11130070	11652656	NA	2	rs12134432	0.00307	chr1_11105028_T_C_b38	11165085	C	T	-0.12059	0.0335242	0.000322014	0.020718	TRUE	TRUE	MTOR	MTOR	lncRNA,antisense,processed_transcript,protein_coding	2.09	downstream_gene_variant	ENST00000376838.1,NM_001386500.1,NR_135062.1,NR_135061.1,ENST00000455339.1,ENST00000447600.1,ENST00000361445.4,NR_135063.1,NM_001386501.1,ENST00000435388.1,ENST00000473471.1,ENST00000490931.1,NM_004958.4	Transcript	2475,ENSG00000198793,ENSG00000230337,105376736	RP4-635E18.6,LOC105376736,MTOR	EntrezGene,Clone_based_vega_gene,HGNC	FALSE
1	1	11130070	11652656	NA	2	rs12121319	0.003025	chr1_11257253_C_T_b38	11317310	T	C	-0.117102	0.032633	0.000332855	0.021877	FALSE	TRUE	MTOR	MTOR	protein_coding	0.066	intron_variant	ENST00000361445.4,NM_001386500.1,NM_004958.4,NM_001386501.1	Transcript	2475,ENSG00000198793	MTOR	EntrezGene,HGNC	FALSE
1	1	11130070	11652656	NA	2	rs12125777	0.002916	chr1_11261608_C_T_b38	11321665	T	C	-0.116738	0.0326303	0.000347009	0.021884	FALSE	TRUE	MTOR	MTOR	promoter,protein_coding	6.674	intron_variant,regulatory_region_variant	NM_001386500.1,ENST00000361445.4,NM_001386501.1,ENSR00000001391,NM_004958.4	RegulatoryFeature,Transcript	2475,-,ENSG00000198793	-,MTOR	EntrezGene,-,HGNC	FALSE
1	1	11130070	11652656	NA	2	rs139323066	0.002854	chr1_11141472_G_A_b38	11201529	A	G	-0.120153	0.033597	0.000348719	0.020625	TRUE	TRUE	MTOR	MTOR	lncRNA,antisense,processed_transcript,protein_coding	0.112	intron_variant,non_coding_transcript_variant,upstream_gene_variant	ENST00000445982.1,NM_001386500.1,NR_046600.1,ENST00000495435.1,ENST00000361445.4,ENST00000420480.1,NM_001386501.1,ENST00000476768.1,NM_004958.4	Transcript	2475,ENSG00000225602,ENSG00000198793,100873935	MTOR-AS1,MTOR	EntrezGene,HGNC	FALSE
1	1	11130070	11652656	NA	2	rs11121700	0.002841	chr1_11224397_T_G_b38	11284454	G	T	-0.120056	0.0335818	0.000350412	0.020615	TRUE	FALSE	MTOR	MTOR	snRNA,protein_coding	1.724	intron_variant,upstream_gene_variant	NM_001386500.1,ENST00000361445.4,ENST00000384720.1,NM_001386501.1,NM_004958.4	Transcript	2475,ENSG00000198793,ENSG00000207451	RNU6-291P,MTOR	EntrezGene,HGNC	FALSE
1	1	11130070	11652656	NA	2	rs72856963	0.002841	chr1_11227479_A_G_b38	11287536	G	A	-0.120026	0.0335745	0.00035058	0.02062	TRUE	FALSE	MTOR	MTOR	promoter_flanking_region,snRNA,protein_coding	4.451	intron_variant,downstream_gene_variant,regulatory_region_variant	NM_001386500.1,ENSR00001772695,ENST00000361445.4,ENST00000384720.1,NM_001386501.1,NM_004958.4	RegulatoryFeature,Transcript	2475,-,ENSG00000198793,ENSG00000207451	RNU6-291P,-,MTOR	EntrezGene,-,HGNC	FALSE
1	1	11130070	11652656	NA	2	rs10864494	0.002837	chr1_11226161_C_T_b38	11286218	T	C	-0.12002	0.033576	0.000351018	0.020619	TRUE	FALSE	MTOR	MTOR	snRNA,enhancer,protein_coding	2.441	intron_variant,upstream_gene_variant,regulatory_region_variant	NM_001386500.1,ENSR00001772694,ENST00000361445.4,ENST00000384720.1,NM_001386501.1,NM_004958.4	RegulatoryFeature,Transcript	2475,-,ENSG00000198793,ENSG00000207451	RNU6-291P,-,MTOR	EntrezGene,-,HGNC	FALSE
1	1	11130070	11652656	NA	2	rs112496635	0.002837	chr1_11217701_A_G_b38	11277758	G	A	-0.120037	0.0335805	0.000351002	0.020617	TRUE	TRUE	MTOR	MTOR	protein_coding	0.275	intron_variant	ENST00000361445.4,NM_001386500.1,NM_004958.4,NM_001386501.1	Transcript	2475,ENSG00000198793	MTOR	EntrezGene,HGNC	FALSE
1	1	11130070	11652656	NA	2	rs116278259	0.002836	chr1_11221738_T_C_b38	11281795	C	T	-0.120029	0.0335795	0.00035116	0.020617	FALSE	FALSE	MTOR	MTOR	snRNA,protein_coding	1.25	intron_variant,upstream_gene_variant	NM_001386500.1,ENST00000361445.4,ENST00000384720.1,NM_001386501.1,NM_004958.4	Transcript	2475,ENSG00000198793,ENSG00000207451	RNU6-291P,MTOR	EntrezGene,HGNC	FALSE
1	1	11130070	11652656	NA	2	rs113220478	0.002833	chr1_11218168_A_T_b38	11278225	T	A	-0.120019	0.0335793	0.00035154	0.020617	TRUE	TRUE	MTOR	MTOR	protein_coding	1.349	intron_variant	ENST00000361445.4,NM_001386500.1,NM_004958.4,NM_001386501.1	Transcript	2475,ENSG00000198793	MTOR	EntrezGene,HGNC	FALSE
1	1	11130070	11652656	NA	2	rs72856930	0.002833	chr1_11215019_C_T_b38	11275076	T	C	-0.120018	0.0335795	0.000351598	0.020617	TRUE	TRUE	MTOR	MTOR	protein_coding	1	intron_variant	ENST00000361445.4,NM_001386500.1,NM_004958.4,NM_001386501.1	Transcript	2475,ENSG00000198793	MTOR	EntrezGene,HGNC	FALSE
1	1	11130070	11652656	NA	2	rs72856951	0.002832	chr1_11220556_A_G_b38	11280613	G	A	-0.120014	0.033579	0.000351704	0.020617	TRUE	FALSE	MTOR	MTOR	protein_coding	0.327	intron_variant	ENST00000361445.4,NM_001386500.1,NM_004958.4,NM_001386501.1	Transcript	2475,ENSG00000198793	MTOR	EntrezGene,HGNC	FALSE
1	1	11130070	11652656	NA	2	rs72856944	0.002832	chr1_11219862_G_A_b38	11279919	A	G	-0.120014	0.033579	0.000351714	0.020617	TRUE	FALSE	MTOR	MTOR	protein_coding	1.523	intron_variant	ENST00000361445.4,NM_001386500.1,NM_004958.4,NM_001386501.1	Transcript	2475,ENSG00000198793	MTOR	EntrezGene,HGNC	FALSE
1	1	11130070	11652656	NA	2	rs11121701	0.002832	chr1_11224486_T_C_b38	11284543	C	T	-0.120011	0.0335786	0.00035173	0.020618	TRUE	FALSE	MTOR	MTOR	snRNA,protein_coding	11.34	intron_variant,upstream_gene_variant	NM_001386500.1,ENST00000361445.4,ENST00000384720.1,NM_001386501.1,NM_004958.4	Transcript	2475,ENSG00000198793,ENSG00000207451	RNU6-291P,MTOR	EntrezGene,HGNC	FALSE
1	1	11130070	11652656	NA	2	rs72856940	0.002831	chr1_11219048_G_A_b38	11279105	A	G	-0.120011	0.0335791	0.000351808	0.020617	TRUE	FALSE	MTOR	MTOR	protein_coding	0.211	intron_variant	ENST00000361445.4,NM_001386500.1,NM_004958.4,NM_001386501.1	Transcript	2475,ENSG00000198793	MTOR	EntrezGene,HGNC	FALSE
1	1	11130070	11652656	NA	2	rs2024626	0.002831	chr1_11235851_G_A_b38	11295908	A	G	-0.120058	0.0335916	0.000351739	0.020609	TRUE	TRUE	MTOR	MTOR	processed_pseudogene,protein_coding	0.012	intron_variant,downstream_gene_variant	NM_001386500.1,ENST00000361445.4,ENST00000448289.1,NM_001386501.1,NM_004958.4	Transcript	ENSG00000238173,2475,ENSG00000198793	RPL39P6,MTOR	EntrezGene,HGNC	FALSE
1	1	11130070	11652656	NA	2	rs17036539	0.002831	chr1_11214207_G_C_b38	11274264	C	G	-0.120011	0.0335795	0.000351895	0.020617	TRUE	TRUE	MTOR	MTOR	protein_coding	7.713	intron_variant	ENST00000361445.4,NM_001386500.1,NM_004958.4,NM_001386501.1	Transcript	2475,ENSG00000198793	MTOR	EntrezGene,HGNC	FALSE
1	1	11130070	11652656	NA	2	rs75801427	0.002831	chr1_11219518_A_G_b38	11279575	G	A	-0.120009	0.0335791	0.000351916	0.020617	TRUE	FALSE	MTOR	MTOR	protein_coding	8.569	intron_variant	ENST00000361445.4,NM_001386500.1,NM_004958.4,NM_001386501.1	Transcript	2475,ENSG00000198793	MTOR	EntrezGene,HGNC	FALSE
1	1	11130070	11652656	NA	2	rs12116957	0.00283	chr1_11213361_T_G_b38	11273418	G	T	-0.120011	0.0335797	0.000351912	0.020617	TRUE	TRUE	MTOR	MTOR	protein_coding	3.397	intron_variant	ENST00000361445.4,NM_001386500.1,NM_004958.4,NM_001386501.1	Transcript	2475,ENSG00000198793	MTOR	EntrezGene,HGNC	FALSE
1	1	11130070	11652656	NA	2	rs58791678	0.00283	chr1_11207022_G_A_b38	11267079	A	G	-0.12001	0.0335801	0.000352004	0.020617	TRUE	TRUE	MTOR	MTOR	protein_coding	3.692	intron_variant	ENST00000361445.4,NM_001386500.1,NM_004958.4,NM_001386501.1	Transcript	2475,ENSG00000198793	MTOR	EntrezGene,HGNC	FALSE
1	1	11130070	11652656	NA	2	rs2300090	0.00283	chr1_11206946_T_C_b38	11267003	C	T	-0.12001	0.0335801	0.000352004	0.020617	TRUE	TRUE	MTOR	MTOR	protein_coding	5.45	intron_variant	ENST00000361445.4,NM_001386500.1,NM_004958.4,NM_001386501.1	Transcript	2475,ENSG00000198793	MTOR	EntrezGene,HGNC	FALSE
1	1	11130070	11652656	NA	2	rs72856947	0.002808	chr1_11219982_G_A_b38	11280039	A	G	-0.119862	0.0335612	0.000355237	0.020669	TRUE	FALSE	MTOR	MTOR	protein_coding	2.695	intron_variant	ENST00000361445.4,NM_001386500.1,NM_004958.4,NM_001386501.1	Transcript	2475,ENSG00000198793	MTOR	EntrezGene,HGNC	FALSE
1	1	11130070	11652656	NA	2	rs12143731	0.002783	chr1_11252089_G_A_b38	11312146	A	G	-0.119869	0.0335863	0.000358611	0.020612	FALSE	TRUE	MTOR	MTOR	protein_coding	8.425	intron_variant	ENST00000361445.4,NM_001386500.1,NM_004958.4,NM_001386501.1	Transcript	2475,ENSG00000198793	MTOR	EntrezGene,HGNC	FALSE
1	1	11130070	11652656	NA	2	rs56797473	0.002783	chr1_11248452_G_A_b38	11308509	A	G	-0.119809	0.0335712	0.00035887	0.020619	FALSE	TRUE	MTOR	MTOR	promoter_flanking_region,CTCF_binding_site,protein_coding	0.719	intron_variant,regulatory_region_variant	NM_001386500.1,ENST00000361445.4,ENSR00001492401,NM_001386501.1,ENSR00001772699,NM_004958.4	RegulatoryFeature,Transcript	2475,-,ENSG00000198793	-,MTOR	EntrezGene,-,HGNC	FALSE
1	1	11130070	11652656	NA	2	rs6683730	0.002777	chr1_11244524_G_A_b38	11304581	A	G	-0.119828	0.0335811	0.0003595	0.020607	FALSE	TRUE	MTOR	MTOR	protein_coding	4.413	intron_variant	ENST00000361445.4,NM_001386500.1,NM_004958.4,NM_001386501.1	Transcript	2475,ENSG00000198793	MTOR	EntrezGene,HGNC	FALSE
1	1	11130070	11652656	NA	2	rs12116962	0.002775	chr1_11135192_G_A_b38	11195249	A	G	-0.119875	0.0335961	0.000359771	0.020576	TRUE	TRUE	MTOR	MTOR	promoter_flanking_region,processed_transcript,protein_coding	3.821	downstream_gene_variant,upstream_gene_variant,regulatory_region_variant,intron_variant,non_coding_transcript_variant	ENST00000376838.1,NM_001386500.1,ENSR00001772688,ENST00000495435.1,ENST00000361445.4,NM_001386501.1,ENST00000476768.1,NM_004958.4	RegulatoryFeature,Transcript	2475,-,ENSG00000198793	-,MTOR	EntrezGene,-,HGNC	FALSE
1	1	11130070	11652656	NA	2	rs17848585	0.002773	chr1_11243553_T_C_b38	11303610	C	T	-0.119837	0.0335876	0.000360075	0.02061	FALSE	TRUE	MTOR	MTOR	protein_coding	1.656	intron_variant	ENST00000361445.4,NM_001386500.1,NM_004958.4,NM_001386501.1	Transcript	2475,ENSG00000198793	MTOR	EntrezGene,HGNC	FALSE
1	1	11130070	11652656	NA	2	rs12141961	0.002773	chr1_11243096_C_A_b38	11303153	A	C	-0.119774	0.0335717	0.000360344	0.020618	FALSE	TRUE	MTOR	MTOR	protein_coding	6.821	intron_variant	ENST00000361445.4,NM_001386500.1,NM_004958.4,NM_001386501.1	Transcript	2475,ENSG00000198793	MTOR	EntrezGene,HGNC	FALSE
1	1	11130070	11652656	NA	2	rs72856980	0.002771	chr1_11246168_G_A_b38	11306225	A	G	-0.119831	0.0335872	0.000360273	0.02061	FALSE	TRUE	MTOR	MTOR	promoter_flanking_region,protein_coding	0.758	intron_variant,regulatory_region_variant	NM_001386500.1,ENST00000361445.4,NM_001386501.1,ENSR00001772698,NM_004958.4	RegulatoryFeature,Transcript	2475,-,ENSG00000198793	-,MTOR	EntrezGene,-,HGNC	FALSE
1	1	11130070	11652656	NA	2	rs6666361	0.002768	chr1_11239408_G_T_b38	11299465	T	G	-0.119824	0.0335878	0.000360657	0.02061	FALSE	TRUE	MTOR	MTOR	protein_coding	0.136	intron_variant	ENST00000361445.4,NM_001386500.1,NM_004958.4,NM_001386501.1	Transcript	2475,ENSG00000198793	MTOR	EntrezGene,HGNC	FALSE
1	1	11130070	11652656	NA	2	rs2275522	0.002765	chr1_11115213_G_T_b38	11175270	T	G	-0.119718	0.0335633	0.000361415	0.020651	TRUE	TRUE	MTOR	MTOR	processed_transcript,protein_coding	4.226	intron_variant,non_coding_transcript_variant,upstream_gene_variant	ENST00000376838.1,NM_001386500.1,ENST00000455339.1,ENST00000361445.4,NM_001386501.1,ENST00000473471.1,ENST00000490931.1,NM_004958.4	Transcript	2475,ENSG00000198793	MTOR	EntrezGene,HGNC	FALSE
1	1	11130070	11652656	NA	2	rs758291851	0.002765	chr1_11226558_AGGTG_A_b38	11286615	A	AGGTG	-0.119808	0.0335876	0.000361273	0.020603	TRUE	FALSE	MTOR	MTOR	snRNA,enhancer,protein_coding	9.147	intron_variant,downstream_gene_variant,regulatory_region_variant	NM_001386500.1,ENSR00001772694,ENST00000361445.4,ENST00000384720.1,NM_001386501.1,NM_004958.4	RegulatoryFeature,Transcript	2475,-,ENSG00000198793,ENSG00000207451	RNU6-291P,-,MTOR	EntrezGene,-,HGNC	FALSE
1	1	11130070	11652656	NA	2	rs79239594	0.002757	chr1_11215039_G_A_b38	11275096	A	G	-0.119753	0.0335796	0.00036235	0.020617	TRUE	TRUE	MTOR	MTOR	protein_coding	8.026	intron_variant	ENST00000361445.4,NM_001386500.1,NM_004958.4,NM_001386501.1	Transcript	2475,ENSG00000198793	MTOR	EntrezGene,HGNC	FALSE
1	1	11130070	11652656	NA	2	rs72856978	0.002755	chr1_11245328_G_T_b38	11305385	T	G	-0.119726	0.033575	0.000362803	0.020614	FALSE	TRUE	MTOR	MTOR	protein_coding	0.626	intron_variant	ENST00000361445.4,NM_001386500.1,NM_004958.4,NM_001386501.1	Transcript	2475,ENSG00000198793	MTOR	EntrezGene,HGNC	FALSE
1	1	11130070	11652656	NA	2	rs72856953	0.002755	chr1_11222661_C_T_b38	11282718	T	C	-0.119742	0.0335789	0.000362704	0.020614	TRUE	FALSE	MTOR	MTOR	snRNA,protein_coding	2.507	intron_variant,upstream_gene_variant	NM_001386500.1,ENST00000361445.4,ENST00000384720.1,NM_001386501.1,NM_004958.4	Transcript	2475,ENSG00000198793,ENSG00000207451	RNU6-291P,MTOR	EntrezGene,HGNC	FALSE
1	1	11130070	11652656	NA	2	rs78839407	0.002741	chr1_11252149_T_C_b38	11312206	C	T	-0.119659	0.033571	0.000364976	0.020623	FALSE	TRUE	MTOR	MTOR	protein_coding	1.544	intron_variant	ENST00000361445.4,NM_001386500.1,NM_004958.4,NM_001386501.1	Transcript	2475,ENSG00000198793	MTOR	EntrezGene,HGNC	FALSE
1	1	11130070	11652656	NA	2	rs61047802	0.002728	chr1_11203368_C_T_b38	11263425	T	C	-0.119679	0.0335879	0.00036666	0.020608	TRUE	TRUE	MTOR	MTOR	protein_coding	0.318	intron_variant	ENST00000361445.4,NM_001386500.1,NM_004958.4,NM_001386501.1	Transcript	2475,ENSG00000198793	MTOR	EntrezGene,HGNC	FALSE
1	1	11130070	11652656	NA	2	rs17235654	0.002723	chr1_11114274_T_C_b38	11174331	C	T	-0.11953	0.0335541	0.000367828	0.020652	TRUE	TRUE	MTOR	MTOR	processed_transcript,protein_coding	1.548	intron_variant,non_coding_transcript_variant	ENST00000376838.1,NM_001386500.1,ENST00000455339.1,ENST00000361445.4,NM_001386501.1,ENST00000473471.1,ENST00000490931.1,NM_004958.4	Transcript	2475,ENSG00000198793	MTOR	EntrezGene,HGNC	FALSE
1	1	11130070	11652656	NA	2	rs112986035	0.002723	chr1_11202951_G_A_b38	11263008	A	G	-0.119665	0.0335889	0.000367383	0.020607	TRUE	TRUE	MTOR	MTOR	protein_coding	0.018	intron_variant	ENST00000361445.4,NM_001386500.1,NM_004958.4,NM_001386501.1	Transcript	2475,ENSG00000198793	MTOR	EntrezGene,HGNC	FALSE
1	1	11130070	11652656	NA	2	rs202175099	0.002712	chr1_11202290_G_GTGGTGGCA_b38	11262347	GTGGTGGCA	G	-0.119648	0.0335951	0.000369003	0.020592	TRUE	TRUE	MTOR	MTOR	protein_coding	0.668	intron_variant	ENST00000361445.4,NM_001386500.1,NM_004958.4,NM_001386501.1	Transcript	2475,ENSG00000198793	MTOR	EntrezGene,HGNC	FALSE
1	1	11130070	11652656	NA	2	rs2076658	0.002708	chr1_11194951_T_C_b38	11255008	C	T	-0.119625	0.0335932	0.000369704	0.020604	TRUE	TRUE	ANGPTL7	ANGPTL7	processed_transcript,protein_coding	2.356	synonymous_variant,intron_variant,non_coding_transcript_exon_variant	NM_001386500.1,NM_021146.4,ENST00000376819.3,ENST00000476934.1,ENST00000361445.4,NM_001386501.1,NM_004958.4	Transcript	2475,10218,ENSG00000198793,ENSG00000171819	ANGPTL7,MTOR	EntrezGene,HGNC	FALSE
1	1	11130070	11652656	NA	2	rs537175848	0.002696	chr1_11119410_C_CA_b38	11179467	CA	C	-0.119538	0.0335806	0.000371484	0.020676	FALSE	FALSE	MTOR	MTOR	processed_transcript,protein_coding	1.492	intron_variant,upstream_gene_variant	ENST00000376838.1,NM_001386500.1,ENST00000455339.1,ENST00000361445.4,NM_001386501.1,ENST00000473471.1,ENST00000490931.1,NM_004958.4	Transcript	2475,ENSG00000198793	MTOR	EntrezGene,HGNC	FALSE
1	1	11130070	11652656	NA	2	rs12142212	0.002688	chr1_11194185_A_G_b38	11254242	G	A	-0.119554	0.0335935	0.000372713	0.020602	TRUE	TRUE	ANGPTL7	ANGPTL7	processed_transcript,protein_coding	3.675	intron_variant,non_coding_transcript_variant	NM_001386500.1,NM_021146.4,ENST00000376819.3,ENST00000476934.1,ENST00000361445.4,NM_001386501.1,NM_004958.4	Transcript	2475,10218,ENSG00000198793,ENSG00000171819	ANGPTL7,MTOR	EntrezGene,HGNC	FALSE
1	1	11130070	11652656	NA	2	rs11121697	0.002688	chr1_11199773_A_C_b38	11259830	C	A	-0.119552	0.0335933	0.000372786	0.020601	TRUE	TRUE	MTOR	MTOR	processed_transcript,protein_coding	3.252	intron_variant,downstream_gene_variant	NM_001386500.1,NM_021146.4,ENST00000376819.3,ENST00000476934.1,ENST00000361445.4,NM_001386501.1,NM_004958.4	Transcript	2475,10218,ENSG00000198793,ENSG00000171819	ANGPTL7,MTOR	EntrezGene,HGNC	FALSE
1	1	11130070	11652656	NA	2	rs12143172	0.002685	chr1_11194786_T_C_b38	11254843	C	T	-0.119541	0.0335934	0.000373247	0.0206	TRUE	TRUE	ANGPTL7	ANGPTL7	processed_transcript,protein_coding	8.541	intron_variant,non_coding_transcript_variant	NM_001386500.1,NM_021146.4,ENST00000376819.3,ENST00000476934.1,ENST00000361445.4,NM_001386501.1,NM_004958.4	Transcript	2475,10218,ENSG00000198793,ENSG00000171819	ANGPTL7,MTOR	EntrezGene,HGNC	FALSE
1	1	11130070	11652656	NA	2	rs12122575	0.002684	chr1_11193787_C_T_b38	11253844	T	C	-0.11954	0.0335934	0.000373324	0.0206	TRUE	TRUE	ANGPTL7	ANGPTL7	processed_transcript,protein_coding	5.611	intron_variant,non_coding_transcript_variant	NM_001386500.1,NM_021146.4,ENST00000376819.3,ENST00000476934.1,ENST00000361445.4,NM_001386501.1,NM_004958.4	Transcript	2475,10218,ENSG00000198793,ENSG00000171819	ANGPTL7,MTOR	EntrezGene,HGNC	FALSE
1	1	11130070	11652656	NA	2	rs10864493	0.002678	chr1_11192632_C_A_b38	11252689	A	C	-0.119519	0.0335937	0.000374264	0.020599	TRUE	TRUE	ANGPTL7	ANGPTL7	processed_transcript,protein_coding	0.374	intron_variant,upstream_gene_variant	NM_001386500.1,NM_021146.4,ENST00000376819.3,ENST00000476934.1,ENST00000361445.4,NM_001386501.1,NM_004958.4	Transcript	2475,10218,ENSG00000198793,ENSG00000171819	ANGPTL7,MTOR	EntrezGene,HGNC	FALSE
1	1	11130070	11652656	NA	2	rs143276041	0.002663	chr1_11202280_T_C_b38	11262337	C	T	-0.121925	0.0342756	0.000375068	0.02001	TRUE	TRUE	MTOR	MTOR	protein_coding	0.121	intron_variant	ENST00000361445.4,NM_001386500.1,NM_004958.4,NM_001386501.1	Transcript	2475,ENSG00000198793	MTOR	EntrezGene,HGNC	FALSE
1	1	11130070	11652656	NA	2	rs77478131	0.002659	chr1_11201965_G_A_b38	11262022	A	G	-0.119315	0.0335585	0.000377588	0.020657	TRUE	TRUE	MTOR	MTOR	protein_coding	1.071	intron_variant	ENST00000361445.4,NM_001386500.1,NM_004958.4,NM_001386501.1	Transcript	2475,ENSG00000198793	MTOR	EntrezGene,HGNC	FALSE
1	1	11130070	11652656	NA	2	rs12117270	0.002633	chr1_11107853_C_T_b38	11167910	T	C	-0.119369	0.0335992	0.000381509	0.020565	TRUE	TRUE	MTOR	MTOR	processed_transcript,protein_coding	4.564	intron_variant,non_coding_transcript_variant,downstream_gene_variant	ENST00000376838.1,NM_001386500.1,ENST00000455339.1,ENST00000361445.4,NM_001386501.1,ENST00000473471.1,ENST00000490931.1,NM_004958.4	Transcript	2475,ENSG00000198793	MTOR	EntrezGene,HGNC	FALSE
1	1	11130070	11652656	NA	2	rs2536	0.002632	chr1_11106656_T_C_b38	11166713	C	T	-0.119367	0.0335993	0.000381603	0.020565	TRUE	TRUE	MTOR	MTOR	lncRNA,antisense,processed_transcript,protein_coding	9.123	3_prime_UTR_variant,downstream_gene_variant	ENST00000376838.1,NM_001386500.1,NR_135062.1,NR_135061.1,ENST00000455339.1,ENST00000447600.1,ENST00000361445.4,NR_135063.1,NM_001386501.1,ENST00000435388.1,ENST00000473471.1,ENST00000490931.1,NM_004958.4	Transcript	2475,ENSG00000198793,ENSG00000230337,105376736	RP4-635E18.6,LOC105376736,MTOR	EntrezGene,Clone_based_vega_gene,HGNC	FALSE
1	1	11130070	11652656	NA	2	rs12137958	0.002624	chr1_11105952_G_A_b38	11166009	A	G	-0.119338	0.0335994	0.000382869	0.020565	TRUE	TRUE	MTOR	MTOR	lncRNA,antisense,processed_transcript,protein_coding	3.415	downstream_gene_variant	ENST00000376838.1,NM_001386500.1,NR_135062.1,NR_135061.1,ENST00000455339.1,ENST00000447600.1,ENST00000361445.4,NR_135063.1,NM_001386501.1,ENST00000435388.1,ENST00000473471.1,ENST00000490931.1,NM_004958.4	Transcript	2475,ENSG00000198793,ENSG00000230337,105376736	RP4-635E18.6,LOC105376736,MTOR	EntrezGene,Clone_based_vega_gene,HGNC	FALSE
1	1	11130070	11652656	NA	2	rs17229277	0.002624	chr1_11105383_T_C_b38	11165440	C	T	-0.119413	0.0336191	0.000382628	0.020556	TRUE	TRUE	MTOR	MTOR	lncRNA,antisense,processed_transcript,protein_coding	0.222	downstream_gene_variant	ENST00000376838.1,NM_001386500.1,NR_135062.1,NR_135061.1,ENST00000455339.1,ENST00000447600.1,ENST00000361445.4,NR_135063.1,NM_001386501.1,ENST00000435388.1,ENST00000473471.1,ENST00000490931.1,NM_004958.4	Transcript	2475,ENSG00000198793,ENSG00000230337,105376736	RP4-635E18.6,LOC105376736,MTOR	EntrezGene,Clone_based_vega_gene,HGNC	FALSE
1	1	11130070	11652656	NA	2	rs3730381	0.002621	chr1_11134534_G_A_b38	11194591	A	G	-0.119329	0.0336003	0.000383398	0.020577	TRUE	TRUE	MTOR	MTOR	promoter_flanking_region,processed_transcript,protein_coding	0.23	downstream_gene_variant,upstream_gene_variant,regulatory_region_variant,intron_variant,non_coding_transcript_variant	ENST00000376838.1,NM_001386500.1,ENSR00001772688,ENST00000495435.1,ENST00000361445.4,NM_001386501.1,ENST00000476768.1,NM_004958.4	RegulatoryFeature,Transcript	2475,-,ENSG00000198793	-,MTOR	EntrezGene,-,HGNC	FALSE
1	1	11130070	11652656	NA	2	rs12133688	0.002615	chr1_11105225_A_G_b38	11165282	G	A	-0.11932	0.0336042	0.000384379	0.020564	TRUE	TRUE	MTOR	MTOR	lncRNA,antisense,processed_transcript,protein_coding	2.363	downstream_gene_variant	ENST00000376838.1,NM_001386500.1,NR_135062.1,NR_135061.1,ENST00000455339.1,ENST00000447600.1,ENST00000361445.4,NR_135063.1,NM_001386501.1,ENST00000435388.1,ENST00000473471.1,ENST00000490931.1,NM_004958.4	Transcript	2475,ENSG00000198793,ENSG00000230337,105376736	RP4-635E18.6,LOC105376736,MTOR	EntrezGene,Clone_based_vega_gene,HGNC	FALSE
1	1	11130070	11652656	NA	2	rs2275528	0.00261	chr1_11139092_T_C_b38	11199149	C	T	-0.119289	0.0336003	0.000385139	0.020572	TRUE	TRUE	MTOR	MTOR	lncRNA,protein_coding,promoter_flanking_region,antisense,processed_transcript	6.196	non_coding_transcript_exon_variant,upstream_gene_variant,regulatory_region_variant,intron_variant,non_coding_transcript_variant	ENST00000445982.1,NM_001386500.1,NR_046600.1,ENST00000495435.1,ENST00000361445.4,ENSR00001772689,NM_001386501.1,ENST00000476768.1,NM_004958.4	RegulatoryFeature,Transcript	2475,ENSG00000225602,ENSG00000198793,100873935,-	-,MTOR-AS1,MTOR	EntrezGene,-,HGNC	FALSE
1	1	11130070	11652656	NA	2	rs12122675	0.002603	chr1_11188156_C_T_b38	11248213	T	C	-0.119221	0.0335894	0.000386413	0.020587	TRUE	TRUE	MTOR	MTOR	protein_coding	1.58	intron_variant,upstream_gene_variant	NM_001386500.1,NM_021146.4,ENST00000376819.3,ENST00000361445.4,NM_001386501.1,NM_004958.4	Transcript	2475,10218,ENSG00000198793,ENSG00000171819	ANGPTL7,MTOR	EntrezGene,HGNC	FALSE
1	1	11130070	11652656	NA	2	rs12122678	0.002603	chr1_11188180_C_T_b38	11248237	T	C	-0.119221	0.0335894	0.000386413	0.020587	TRUE	TRUE	MTOR	MTOR	protein_coding	0.041	intron_variant,upstream_gene_variant	NM_001386500.1,NM_021146.4,ENST00000376819.3,ENST00000361445.4,NM_001386501.1,NM_004958.4	Transcript	2475,10218,ENSG00000198793,ENSG00000171819	ANGPTL7,MTOR	EntrezGene,HGNC	FALSE
1	1	11130070	11652656	NA	2	rs113604953	0.002603	chr1_11171762_C_T_b38	11231819	T	C	-0.119218	0.0335891	0.000386498	0.020587	TRUE	TRUE	MTOR	MTOR	snoRNA,protein_coding	0.33	intron_variant,upstream_gene_variant	ENST00000607349.1,NM_001386500.1,ENST00000361445.4,NM_001386501.1,NM_004958.4	Transcript	2475,ENSG00000271794,ENSG00000198793	MTOR,snoU13	RFAM,EntrezGene,HGNC	FALSE
1	1	11130070	11652656	NA	2	rs12137303	0.002602	chr1_11163254_C_T_b38	11223311	T	C	-0.119228	0.033592	0.000386495	0.020585	TRUE	TRUE	MTOR	MTOR	protein_coding	1.317	intron_variant	ENST00000361445.4,NM_001386500.1,NM_004958.4,NM_001386501.1	Transcript	2475,ENSG00000198793	MTOR	EntrezGene,HGNC	FALSE
1	1	11130070	11652656	NA	2	rs10864491	0.002602	chr1_11183964_C_T_b38	11244021	T	C	-0.119215	0.0335892	0.00038665	0.020587	TRUE	TRUE	MTOR	MTOR	protein_coding	0.042	intron_variant	ENST00000361445.4,NM_001386500.1,NM_004958.4,NM_001386501.1	Transcript	2475,ENSG00000198793	MTOR	EntrezGene,HGNC	FALSE
1	1	11130070	11652656	NA	2	rs72871498	0.002602	chr1_11182738_A_T_b38	11242795	T	A	-0.119215	0.0335892	0.00038665	0.020587	TRUE	TRUE	MTOR	MTOR	protein_coding	2.111	intron_variant	ENST00000361445.4,NM_001386500.1,NM_004958.4,NM_001386501.1	Transcript	2475,ENSG00000198793	MTOR	EntrezGene,HGNC	FALSE
1	1	11130070	11652656	NA	2	rs111451231	0.002602	chr1_11185852_C_T_b38	11245909	T	C	-0.119215	0.0335893	0.000386639	0.020587	TRUE	TRUE	MTOR	MTOR	protein_coding	0.15	intron_variant,upstream_gene_variant	NM_001386500.1,NM_021146.4,ENST00000376819.3,ENST00000361445.4,NM_001386501.1,NM_004958.4	Transcript	2475,10218,ENSG00000198793,ENSG00000171819	ANGPTL7,MTOR	EntrezGene,HGNC	FALSE
1	1	11130070	11652656	NA	2	rs12133655	0.002601	chr1_11170088_A_G_b38	11230145	G	A	-0.119214	0.0335894	0.000386688	0.020586	TRUE	TRUE	MTOR	MTOR	snoRNA,protein_coding	3.315	intron_variant,upstream_gene_variant	ENST00000607349.1,NM_001386500.1,ENST00000361445.4,NM_001386501.1,NM_004958.4	Transcript	2475,ENSG00000271794,ENSG00000198793	MTOR,snoU13	RFAM,EntrezGene,HGNC	FALSE
1	1	11130070	11652656	NA	2	rs17036461	0.002601	chr1_11179178_C_A_b38	11239235	A	C	-0.119212	0.0335892	0.000386769	0.020586	TRUE	TRUE	MTOR	MTOR	promoter_flanking_region,protein_coding	6.819	intron_variant,regulatory_region_variant	NM_001386500.1,ENST00000361445.4,ENSR00000921088,NM_001386501.1,NM_004958.4	RegulatoryFeature,Transcript	2475,-,ENSG00000198793	-,MTOR	EntrezGene,-,HGNC	FALSE
1	1	11130070	11652656	NA	2	rs17036441	0.0026	chr1_11173806_C_G_b38	11233863	G	C	-0.11921	0.0335891	0.000386841	0.020586	TRUE	TRUE	MTOR	MTOR	snoRNA,protein_coding	0.401	intron_variant,upstream_gene_variant	ENST00000607349.1,NM_001386500.1,ENST00000361445.4,NM_001386501.1,NM_004958.4	Transcript	2475,ENSG00000271794,ENSG00000198793	MTOR,snoU13	RFAM,EntrezGene,HGNC	FALSE
1	1	11130070	11652656	NA	2	rs4534388	0.0026	chr1_11173159_C_A_b38	11233216	A	C	-0.11921	0.0335891	0.000386841	0.020586	TRUE	TRUE	MTOR	MTOR	snoRNA,protein_coding	0.887	intron_variant,upstream_gene_variant	ENST00000607349.1,NM_001386500.1,ENST00000361445.4,NM_001386501.1,NM_004958.4	Transcript	2475,ENSG00000271794,ENSG00000198793	MTOR,snoU13	RFAM,EntrezGene,HGNC	FALSE
1	1	11130070	11652656	NA	2	rs17036445	0.0026	chr1_11176203_C_A_b38	11236260	A	C	-0.119209	0.0335892	0.000386888	0.020586	TRUE	TRUE	MTOR	MTOR	promoter_flanking_region,protein_coding	0.78	intron_variant,regulatory_region_variant	NM_001386500.1,ENST00000361445.4,ENSR00000921088,NM_001386501.1,NM_004958.4	RegulatoryFeature,Transcript	2475,-,ENSG00000198793	-,MTOR	EntrezGene,-,HGNC	FALSE
1	1	11130070	11652656	NA	2	rs113904925	0.0026	chr1_11175962_G_A_b38	11236019	A	G	-0.119209	0.0335892	0.000386888	0.020586	TRUE	TRUE	MTOR	MTOR	promoter_flanking_region,protein_coding	10.81	intron_variant,regulatory_region_variant	NM_001386500.1,ENST00000361445.4,ENSR00000921088,NM_001386501.1,NM_004958.4	RegulatoryFeature,Transcript	2475,-,ENSG00000198793	-,MTOR	EntrezGene,-,HGNC	FALSE
1	1	11130070	11652656	NA	2	rs113604121	0.0026	chr1_11161434_T_C_b38	11221491	C	T	-0.119633	0.0336974	0.000385151	0.020476	TRUE	TRUE	MTOR	MTOR	CTCF_binding_site,protein_coding	1.474	intron_variant,regulatory_region_variant	NM_001386500.1,ENSR00001772691,ENST00000361445.4,NM_001386501.1,NM_004958.4	RegulatoryFeature,Transcript	2475,-,ENSG00000198793	-,MTOR	EntrezGene,-,HGNC	FALSE
1	1	11130070	11652656	NA	2	rs72871479	0.0026	chr1_11170911_C_T_b38	11230968	T	C	-0.119207	0.0335891	0.000386976	0.020586	TRUE	TRUE	MTOR	MTOR	snoRNA,protein_coding	1.565	intron_variant,upstream_gene_variant	ENST00000607349.1,NM_001386500.1,ENST00000361445.4,NM_001386501.1,NM_004958.4	Transcript	2475,ENSG00000271794,ENSG00000198793	MTOR,snoU13	RFAM,EntrezGene,HGNC	FALSE
1	1	11130070	11652656	NA	2	rs2878372	0.0026	chr1_11167167_C_T_b38	11227224	T	C	-0.119206	0.033589	0.000386979	0.020586	TRUE	TRUE	MTOR	MTOR	snoRNA,protein_coding	3.095	intron_variant,downstream_gene_variant	ENST00000607349.1,NM_001386500.1,ENST00000361445.4,NM_001386501.1,NM_004958.4	Transcript	2475,ENSG00000271794,ENSG00000198793	MTOR,snoU13	RFAM,EntrezGene,HGNC	FALSE
1	1	11130070	11652656	NA	2	rs57071506	0.0026	chr1_11167781_G_C_b38	11227838	C	G	-0.119206	0.033589	0.000386979	0.020586	TRUE	TRUE	MTOR	MTOR	snoRNA,protein_coding	0.615	intron_variant,downstream_gene_variant	ENST00000607349.1,NM_001386500.1,ENST00000361445.4,NM_001386501.1,NM_004958.4	Transcript	2475,ENSG00000271794,ENSG00000198793	MTOR,snoU13	RFAM,EntrezGene,HGNC	FALSE
1	1	11130070	11652656	NA	2	rs17235598	0.0026	chr1_11167303_G_T_b38	11227360	T	G	-0.119206	0.033589	0.000386979	0.020586	TRUE	TRUE	MTOR	MTOR	snoRNA,protein_coding	0.306	intron_variant,downstream_gene_variant	ENST00000607349.1,NM_001386500.1,ENST00000361445.4,NM_001386501.1,NM_004958.4	Transcript	2475,ENSG00000271794,ENSG00000198793	MTOR,snoU13	RFAM,EntrezGene,HGNC	FALSE
1	1	11130070	11652656	NA	2	rs17036427	0.002599	chr1_11169376_G_C_b38	11229433	C	G	-0.119205	0.0335891	0.000387048	0.020586	TRUE	TRUE	MTOR	MTOR	snoRNA,protein_coding	4.255	intron_variant,downstream_gene_variant	ENST00000607349.1,NM_001386500.1,ENST00000361445.4,NM_001386501.1,NM_004958.4	Transcript	2475,ENSG00000271794,ENSG00000198793	MTOR,snoU13	RFAM,EntrezGene,HGNC	FALSE
1	1	11130070	11652656	NA	2	rs12124598	0.002598	chr1_11195374_C_T_b38	11255431	T	C	-0.119193	0.0335869	0.000387266	0.020613	TRUE	TRUE	ANGPTL7	ANGPTL7	processed_transcript,protein_coding	4.348	intron_variant,3_prime_UTR_variant,downstream_gene_variant	NM_001386500.1,NM_021146.4,ENST00000376819.3,ENST00000476934.1,ENST00000361445.4,NM_001386501.1,NM_004958.4	Transcript	2475,10218,ENSG00000198793,ENSG00000171819	ANGPTL7,MTOR	EntrezGene,HGNC	FALSE
1	1	11130070	11652656	NA	2	rs78271920	0.002595	chr1_11156515_C_T_b38	11216572	T	C	-0.119615	0.0336974	0.000385929	0.020477	TRUE	TRUE	MTOR	MTOR	promoter_flanking_region,snRNA,protein_coding	5.572	intron_variant,downstream_gene_variant,regulatory_region_variant	NM_001386500.1,ENST00000517277.1,ENST00000361445.4,ENSR00000921084,NM_001386501.1,NM_004958.4	RegulatoryFeature,Transcript	2475,-,ENSG00000198793,ENSG00000253086	RNU6-537P,-,MTOR	EntrezGene,-,HGNC	FALSE
1	1	11130070	11652656	NA	2	rs12121866	0.002595	chr1_11181886_C_T_b38	11241943	T	C	-0.119188	0.0335891	0.000387793	0.02059	TRUE	TRUE	MTOR	MTOR	protein_coding	4.637	intron_variant	ENST00000361445.4,NM_001386500.1,NM_004958.4,NM_001386501.1	Transcript	2475,ENSG00000198793	MTOR	EntrezGene,HGNC	FALSE
1	1	11130070	11652656	NA	2	rs17036421	0.002592	chr1_11155939_T_C_b38	11215996	C	T	-0.119591	0.0336944	0.000386514	0.020478	TRUE	TRUE	MTOR	MTOR	snRNA,protein_coding	1.376	intron_variant,downstream_gene_variant	NM_001386500.1,ENST00000517277.1,ENST00000361445.4,NM_001386501.1,NM_004958.4	Transcript	2475,ENSG00000198793,ENSG00000253086	RNU6-537P,MTOR	EntrezGene,HGNC	FALSE
1	1	11130070	11652656	NA	2	rs111320347	0.002591	chr1_11140359_C_A_b38	11200416	A	C	-0.119276	0.0336161	0.000388148	0.020563	TRUE	TRUE	MTOR	MTOR	lncRNA,antisense,processed_transcript,protein_coding	10.43	intron_variant,non_coding_transcript_variant,upstream_gene_variant	ENST00000445982.1,NM_001386500.1,NR_046600.1,ENST00000495435.1,ENST00000361445.4,ENST00000420480.1,NM_001386501.1,ENST00000476768.1,NM_004958.4	Transcript	2475,ENSG00000225602,ENSG00000198793,100873935	MTOR-AS1,MTOR	EntrezGene,HGNC	FALSE
1	1	11130070	11652656	NA	2	rs111768582	0.002587	chr1_11179956_C_T_b38	11240013	T	C	-0.119131	0.0335819	0.000389184	0.020608	TRUE	TRUE	MTOR	MTOR	promoter_flanking_region,protein_coding	0.54	intron_variant,regulatory_region_variant	NM_001386500.1,ENST00000361445.4,ENSR00000921088,NM_001386501.1,NM_004958.4	RegulatoryFeature,Transcript	2475,-,ENSG00000198793	-,MTOR	EntrezGene,-,HGNC	FALSE
1	1	11130070	11652656	NA	2	rs111748006	0.002586	chr1_11141648_C_A_b38	11201705	A	C	-0.119197	0.0336007	0.00038921	0.02057	TRUE	TRUE	MTOR	MTOR	lncRNA,antisense,processed_transcript,protein_coding	0.783	intron_variant,non_coding_transcript_variant,upstream_gene_variant	ENST00000445982.1,NM_001386500.1,NR_046600.1,ENST00000495435.1,ENST00000361445.4,ENST00000420480.1,NM_001386501.1,ENST00000476768.1,NM_004958.4	Transcript	2475,ENSG00000225602,ENSG00000198793,100873935	MTOR-AS1,MTOR	EntrezGene,HGNC	FALSE
1	1	11130070	11652656	NA	2	rs12122483	0.002583	chr1_11133351_C_T_b38	11193408	T	C	-0.119184	0.0335999	0.000389686	0.020567	TRUE	TRUE	MTOR	MTOR	processed_transcript,protein_coding	2.947	intron_variant,non_coding_transcript_variant,upstream_gene_variant	ENST00000376838.1,NM_001386500.1,ENST00000495435.1,ENST00000361445.4,NM_001386501.1,NM_004958.4	Transcript	2475,ENSG00000198793	MTOR	EntrezGene,HGNC	FALSE
1	1	11130070	11652656	NA	2	rs12125835	0.002582	chr1_11136614_C_T_b38	11196671	T	C	-0.11918	0.0336002	0.000389893	0.020569	TRUE	TRUE	MTOR	MTOR	processed_transcript,protein_coding	6.903	intron_variant,non_coding_transcript_variant,downstream_gene_variant	NM_001386500.1,ENST00000495435.1,ENST00000361445.4,NM_001386501.1,ENST00000476768.1,NM_004958.4	Transcript	2475,ENSG00000198793	MTOR	EntrezGene,HGNC	FALSE
1	1	11130070	11652656	NA	2	rs3730379	0.002581	chr1_11129134_G_A_b38	11189191	A	G	-0.119177	0.0335998	0.000389964	0.020567	TRUE	TRUE	MTOR	MTOR	processed_transcript,protein_coding	3.177	intron_variant,downstream_gene_variant	ENST00000376838.1,NM_001386500.1,ENST00000495435.1,ENST00000361445.4,NM_001386501.1,NM_004958.4	Transcript	2475,ENSG00000198793	MTOR	EntrezGene,HGNC	FALSE
1	1	11130070	11652656	NA	2	rs147323179	0.002581	chr1_11122576_T_C_b38	11182633	C	T	-0.11916	0.0335962	0.000390141	0.020573	TRUE	TRUE	MTOR	MTOR	protein_coding	0.671	intron_variant	ENST00000376838.1,NM_001386500.1,ENST00000361445.4,NM_001386501.1,NM_004958.4	Transcript	2475,ENSG00000198793	MTOR	EntrezGene,HGNC	FALSE
1	1	11130070	11652656	NA	2	rs72871468	0.002577	chr1_11159925_G_A_b38	11219982	A	G	-0.119619	0.0337159	0.000388654	0.020465	TRUE	TRUE	MTOR	MTOR	promoter_flanking_region,protein_coding	1.859	intron_variant,regulatory_region_variant	NM_001386500.1,ENST00000361445.4,ENSR00000921084,NM_001386501.1,NM_004958.4	RegulatoryFeature,Transcript	2475,-,ENSG00000198793	-,MTOR	EntrezGene,-,HGNC	FALSE
1	1	11130070	11652656	NA	2	rs143882115	0.002576	chr1_11122574_T_C_b38	11182631	C	T	-0.119141	0.0335961	0.000390953	0.02057	TRUE	TRUE	MTOR	MTOR	protein_coding	2.958	intron_variant	ENST00000376838.1,NM_001386500.1,ENST00000361445.4,NM_001386501.1,NM_004958.4	Transcript	2475,ENSG00000198793	MTOR	EntrezGene,HGNC	FALSE
1	1	11130070	11652656	NA	2	rs76603090	0.002575	chr1_11163766_T_C_b38	11223823	C	T	-0.119126	0.0335922	0.000391001	0.020583	TRUE	TRUE	MTOR	MTOR	protein_coding	8.932	intron_variant	ENST00000361445.4,NM_001386500.1,NM_004958.4,NM_001386501.1	Transcript	2475,ENSG00000198793	MTOR	EntrezGene,HGNC	FALSE
1	1	11130070	11652656	NA	2	rs12143812	0.002575	chr1_11169810_C_T_b38	11229867	T	C	-0.119114	0.0335892	0.000391069	0.020584	TRUE	TRUE	MTOR	MTOR	snoRNA,protein_coding	18.95	intron_variant,upstream_gene_variant	ENST00000607349.1,NM_001386500.1,ENST00000361445.4,NM_001386501.1,NM_004958.4	Transcript	2475,ENSG00000271794,ENSG00000198793	MTOR,snoU13	RFAM,EntrezGene,HGNC	FALSE
1	1	11130070	11652656	NA	2	rs113281911	0.002574	chr1_11120225_G_A_b38	11180282	A	G	-0.119134	0.0335961	0.000391291	0.02057	TRUE	TRUE	MTOR	MTOR	processed_transcript,protein_coding	2.635	intron_variant,upstream_gene_variant	ENST00000376838.1,NM_001386500.1,ENST00000455339.1,ENST00000361445.4,NM_001386501.1,ENST00000490931.1,NM_004958.4	Transcript	2475,ENSG00000198793	MTOR	EntrezGene,HGNC	FALSE
1	1	11130070	11652656	NA	2	rs142598103	0.002572	chr1_11166664_A_G_b38	11226721	G	A	-0.11913	0.0335967	0.00039155	0.020572	TRUE	TRUE	MTOR	MTOR	snoRNA,protein_coding	6.58	intron_variant,downstream_gene_variant	ENST00000607349.1,NM_001386500.1,ENST00000361445.4,NM_001386501.1,NM_004958.4	Transcript	2475,ENSG00000271794,ENSG00000198793	MTOR,snoU13	RFAM,EntrezGene,HGNC	FALSE
1	1	11130070	11652656	NA	2	rs12142442	0.002572	chr1_11134779_A_G_b38	11194836	G	A	-0.119129	0.0335966	0.000391571	0.02057	TRUE	TRUE	MTOR	MTOR	promoter_flanking_region,processed_transcript,protein_coding	12.16	downstream_gene_variant,upstream_gene_variant,regulatory_region_variant,intron_variant,non_coding_transcript_variant	ENST00000376838.1,NM_001386500.1,ENSR00001772688,ENST00000495435.1,ENST00000361445.4,NM_001386501.1,ENST00000476768.1,NM_004958.4	RegulatoryFeature,Transcript	2475,-,ENSG00000198793	-,MTOR	EntrezGene,-,HGNC	FALSE
1	1	11130070	11652656	NA	2	1:11237451_CAA_C	0.002572	chr1_11177394_CAA_C_b38	11237451	C	CAA	-0.119129	0.0335968	0.000391589	0.020572	TRUE	TRUE	MTOR	MTOR	promoter_flanking_region,protein_coding	1.423	intron_variant,regulatory_region_variant	NM_001386500.1,ENST00000361445.4,ENSR00000921088,NM_001386501.1,NM_004958.4	RegulatoryFeature,Transcript	2475,-,ENSG00000198793	-,MTOR	EntrezGene,-,HGNC	FALSE
1	1	11130070	11652656	NA	2	rs147027757	0.002572	chr1_11164860_G_A_b38	11224917	A	G	-0.119128	0.0335967	0.00039164	0.020572	TRUE	TRUE	MTOR	MTOR	snoRNA,protein_coding	0.091	intron_variant,downstream_gene_variant	ENST00000607349.1,NM_001386500.1,ENST00000361445.4,NM_001386501.1,NM_004958.4	Transcript	2475,ENSG00000271794,ENSG00000198793	MTOR,snoU13	RFAM,EntrezGene,HGNC	FALSE
1	1	11130070	11652656	NA	2	rs12140947	0.002571	chr1_11119113_G_A_b38	11179170	A	G	-0.119121	0.0335961	0.000391861	0.020568	TRUE	TRUE	MTOR	MTOR	processed_transcript,protein_coding	1.041	intron_variant,upstream_gene_variant	ENST00000376838.1,NM_001386500.1,ENST00000455339.1,ENST00000361445.4,NM_001386501.1,ENST00000473471.1,ENST00000490931.1,NM_004958.4	Transcript	2475,ENSG00000198793	MTOR	EntrezGene,HGNC	FALSE
1	1	11130070	11652656	NA	2	rs12119863	0.00257	chr1_11119905_C_A_b38	11179962	A	C	-0.11912	0.0335961	0.000391917	0.020568	TRUE	TRUE	MTOR	MTOR	processed_transcript,protein_coding	2.65	intron_variant,upstream_gene_variant	ENST00000376838.1,NM_001386500.1,ENST00000455339.1,ENST00000361445.4,NM_001386501.1,ENST00000490931.1,NM_004958.4	Transcript	2475,ENSG00000198793	MTOR	EntrezGene,HGNC	FALSE
1	1	11130070	11652656	NA	2	rs12119026	0.00257	chr1_11119527_C_T_b38	11179584	T	C	-0.11912	0.0335961	0.000391917	0.020568	TRUE	TRUE	MTOR	MTOR	processed_transcript,protein_coding	0.236	intron_variant,upstream_gene_variant	ENST00000376838.1,NM_001386500.1,ENST00000455339.1,ENST00000361445.4,NM_001386501.1,ENST00000473471.1,ENST00000490931.1,NM_004958.4	Transcript	2475,ENSG00000198793	MTOR	EntrezGene,HGNC	FALSE
1	1	11130070	11652656	NA	2	rs12118640	0.00257	chr1_11184432_C_T_b38	11244489	T	C	-0.119092	0.0335883	0.000391899	0.020592	TRUE	TRUE	MTOR	MTOR	protein_coding	2.484	intron_variant,upstream_gene_variant	NM_001386500.1,NM_021146.4,ENST00000376819.3,ENST00000361445.4,NM_001386501.1,NM_004958.4	Transcript	2475,10218,ENSG00000198793,ENSG00000171819	ANGPTL7,MTOR	EntrezGene,HGNC	FALSE
1	1	11130070	11652656	NA	2	rs17235633	0.00257	chr1_11121400_G_T_b38	11181457	T	G	-0.119119	0.0335961	0.000391938	0.020568	TRUE	TRUE	MTOR	MTOR	protein_coding	1.664	intron_variant	ENST00000376838.1,NM_001386500.1,ENST00000361445.4,NM_001386501.1,NM_004958.4	Transcript	2475,ENSG00000198793	MTOR	EntrezGene,HGNC	FALSE
1	1	11130070	11652656	NA	2	rs149681988	0.00257	chr1_11162408_C_T_b38	11222465	T	C	-0.119121	0.0335968	0.00039196	0.020571	TRUE	TRUE	MTOR	MTOR	protein_coding	9.962	intron_variant	ENST00000361445.4,NM_001386500.1,NM_004958.4,NM_001386501.1	Transcript	2475,ENSG00000198793	MTOR	EntrezGene,HGNC	FALSE
1	1	11130070	11652656	NA	2	rs12143194	0.00257	chr1_11121573_G_A_b38	11181630	A	G	-0.119118	0.0335961	0.000391995	0.020568	TRUE	TRUE	MTOR	MTOR	protein_coding	7.688	intron_variant	ENST00000376838.1,NM_001386500.1,ENST00000361445.4,NM_001386501.1,NM_004958.4	Transcript	2475,ENSG00000198793	MTOR	EntrezGene,HGNC	FALSE
1	1	11130070	11652656	NA	2	rs111956988	0.002568	chr1_11118019_A_C_b38	11178076	C	A	-0.119113	0.0335961	0.000392192	0.020568	TRUE	TRUE	MTOR	MTOR	processed_transcript,protein_coding	0.18	intron_variant,upstream_gene_variant	ENST00000376838.1,NM_001386500.1,ENST00000455339.1,ENST00000361445.4,NM_001386501.1,ENST00000473471.1,ENST00000490931.1,NM_004958.4	Transcript	2475,ENSG00000198793	MTOR	EntrezGene,HGNC	FALSE
1	1	11130070	11652656	NA	2	rs12117241	0.002568	chr1_11107772_C_T_b38	11167829	T	C	-0.119113	0.0335961	0.000392213	0.020567	TRUE	TRUE	MTOR	MTOR	processed_transcript,protein_coding	18.08	intron_variant,non_coding_transcript_variant,downstream_gene_variant	ENST00000376838.1,NM_001386500.1,ENST00000455339.1,ENST00000361445.4,NM_001386501.1,ENST00000473471.1,ENST00000490931.1,NM_004958.4	Transcript	2475,ENSG00000198793	MTOR	EntrezGene,HGNC	FALSE
1	1	11130070	11652656	NA	2	rs138581811	0.002568	chr1_11162070_G_A_b38	11222127	A	G	-0.1195	0.0336943	0.000390477	0.020476	TRUE	TRUE	MTOR	MTOR	protein_coding	0.07	intron_variant	ENST00000361445.4,NM_001386500.1,NM_004958.4,NM_001386501.1	Transcript	2475,ENSG00000198793	MTOR	EntrezGene,HGNC	FALSE
1	1	11130070	11652656	NA	2	rs180933986	0.002568	chr1_11119348_T_C_b38	11179405	C	T	-0.119112	0.033596	0.000392241	0.020568	TRUE	TRUE	MTOR	MTOR	processed_transcript,protein_coding	3.321	intron_variant,upstream_gene_variant	ENST00000376838.1,NM_001386500.1,ENST00000455339.1,ENST00000361445.4,NM_001386501.1,ENST00000473471.1,ENST00000490931.1,NM_004958.4	Transcript	2475,ENSG00000198793	MTOR	EntrezGene,HGNC	FALSE
1	1	11130070	11652656	NA	2	rs12118083	0.002568	chr1_11118827_C_G_b38	11178884	G	C	-0.119111	0.0335961	0.000392278	0.020568	TRUE	TRUE	MTOR	MTOR	processed_transcript,protein_coding	0.431	intron_variant,upstream_gene_variant	ENST00000376838.1,NM_001386500.1,ENST00000455339.1,ENST00000361445.4,NM_001386501.1,ENST00000473471.1,ENST00000490931.1,NM_004958.4	Transcript	2475,ENSG00000198793	MTOR	EntrezGene,HGNC	FALSE
1	1	11130070	11652656	NA	2	rs12137491	0.002568	chr1_11118720_T_C_b38	11178777	C	T	-0.119111	0.0335961	0.000392278	0.020568	TRUE	TRUE	MTOR	MTOR	processed_transcript,protein_coding	0.732	intron_variant,upstream_gene_variant	ENST00000376838.1,NM_001386500.1,ENST00000455339.1,ENST00000361445.4,NM_001386501.1,ENST00000473471.1,ENST00000490931.1,NM_004958.4	Transcript	2475,ENSG00000198793	MTOR	EntrezGene,HGNC	FALSE
1	1	11130070	11652656	NA	2	rs17229291	0.00256	chr1_11105279_T_C_b38	11165336	C	T	-0.119095	0.0336007	0.000393716	0.020566	TRUE	TRUE	MTOR	MTOR	lncRNA,antisense,processed_transcript,protein_coding	0.168	downstream_gene_variant	ENST00000376838.1,NM_001386500.1,NR_135062.1,NR_135061.1,ENST00000455339.1,ENST00000447600.1,ENST00000361445.4,NR_135063.1,NM_001386501.1,ENST00000435388.1,ENST00000473471.1,ENST00000490931.1,NM_004958.4	Transcript	2475,ENSG00000198793,ENSG00000230337,105376736	RP4-635E18.6,LOC105376736,MTOR	EntrezGene,Clone_based_vega_gene,HGNC	FALSE
1	1	11130070	11652656	NA	2	1:11195887_CA_C	0.002557	chr1_11135830_CA_C_b38	11195887	C	CA	-0.118595	0.0334687	0.000395173	0.021005	FALSE	FALSE	MTOR	MTOR	processed_transcript,protein_coding	3.635	intron_variant,non_coding_transcript_variant,downstream_gene_variant,upstream_gene_variant	ENST00000376838.1,NM_001386500.1,ENST00000495435.1,ENST00000361445.4,NM_001386501.1,ENST00000476768.1,NM_004958.4	Transcript	2475,ENSG00000198793	MTOR	EntrezGene,HGNC	FALSE
1	1	11130070	11652656	NA	2	rs72871462	0.002545	chr1_11151580_G_A_b38	11211637	A	G	-0.119009	0.0335927	0.000396279	0.020581	TRUE	TRUE	MTOR	MTOR	lncRNA,snRNA,protein_coding,promoter_flanking_region,antisense	1.201	intron_variant,downstream_gene_variant,upstream_gene_variant,regulatory_region_variant	ENST00000445982.1,NM_001386500.1,ENST00000517277.1,NR_046600.1,ENST00000361445.4,ENST00000420480.1,NM_001386501.1,ENSR00001492392,NM_004958.4	RegulatoryFeature,Transcript	2475,ENSG00000225602,ENSG00000198793,ENSG00000253086,100873935,-	-,RNU6-537P,MTOR-AS1,MTOR	EntrezGene,-,HGNC	FALSE
1	1	11130070	11652656	NA	2	rs17036411	0.002532	chr1_11149842_T_C_b38	11209899	C	T	-0.118971	0.0335959	0.000398519	0.020577	TRUE	TRUE	MTOR	MTOR	lncRNA,snRNA,protein_coding,antisense,processed_transcript	4.696	intron_variant,downstream_gene_variant,upstream_gene_variant	ENST00000445982.1,NM_001386500.1,ENST00000517277.1,NR_046600.1,ENST00000495435.1,ENST00000361445.4,ENST00000420480.1,NM_001386501.1,NM_004958.4	Transcript	2475,ENSG00000225602,ENSG00000198793,ENSG00000253086,100873935	RNU6-537P,MTOR-AS1,MTOR	EntrezGene,HGNC	FALSE
1	1	11130070	11652656	NA	2	rs17036416	0.00253	chr1_11151478_T_A_b38	11211535	A	T	-0.118961	0.0335956	0.000398911	0.020577	TRUE	TRUE	MTOR	MTOR	lncRNA,snRNA,protein_coding,promoter_flanking_region,antisense	3.925	intron_variant,downstream_gene_variant,upstream_gene_variant,regulatory_region_variant	ENST00000445982.1,NM_001386500.1,ENST00000517277.1,NR_046600.1,ENST00000361445.4,ENST00000420480.1,NM_001386501.1,ENSR00001492392,NM_004958.4	RegulatoryFeature,Transcript	2475,ENSG00000225602,ENSG00000198793,ENSG00000253086,100873935,-	-,RNU6-537P,MTOR-AS1,MTOR	EntrezGene,-,HGNC	FALSE
1	1	11130070	11652656	NA	2	rs17036418	0.002526	chr1_11151676_A_G_b38	11211733	G	A	-0.118935	0.0335925	0.000399594	0.020579	TRUE	TRUE	MTOR	MTOR	lncRNA,snRNA,protein_coding,promoter_flanking_region,antisense	9.341	intron_variant,downstream_gene_variant,upstream_gene_variant,regulatory_region_variant	ENST00000445982.1,NM_001386500.1,ENST00000517277.1,NR_046600.1,ENST00000361445.4,ENST00000420480.1,NM_001386501.1,ENSR00001492392,NM_004958.4	RegulatoryFeature,Transcript	2475,ENSG00000225602,ENSG00000198793,ENSG00000253086,100873935,-	-,RNU6-537P,MTOR-AS1,MTOR	EntrezGene,-,HGNC	FALSE
1	1	11130070	11652656	NA	2	rs2275942	0.002518	chr1_11146633_A_T_b38	11206690	T	A	-0.118904	0.0335924	0.000400996	0.020579	TRUE	TRUE	MTOR-AS1	MTOR	lncRNA,antisense,processed_transcript,protein_coding	1.753	intron_variant,non_coding_transcript_variant,upstream_gene_variant	ENST00000445982.1,NM_001386500.1,NR_046600.1,ENST00000495435.1,ENST00000361445.4,ENST00000420480.1,NM_001386501.1,NM_004958.4	Transcript	2475,ENSG00000225602,ENSG00000198793,100873935	MTOR-AS1,MTOR	EntrezGene,HGNC	FALSE
1	1	11130070	11652656	NA	2	rs12122605	0.002476	chr1_11187963_C_T_b38	11248020	T	C	-0.118103	0.0334252	0.000410573	0.020995	TRUE	TRUE	MTOR	MTOR	promoter_flanking_region,protein_coding	1.129	intron_variant,upstream_gene_variant,regulatory_region_variant	NM_001386500.1,NM_021146.4,ENST00000376819.3,ENST00000361445.4,NM_001386501.1,ENSR00001772692,NM_004958.4	RegulatoryFeature,Transcript	2475,ENSG00000171819,ENSG00000198793,-,10218	ANGPTL7,-,MTOR	EntrezGene,-,HGNC	FALSE
1	1	11130070	11652656	NA	2	rs17235612	0.002424	chr1_11133349_C_T_b38	11193406	T	C	-0.119298	0.0338735	0.000428771	0.020357	TRUE	TRUE	MTOR	MTOR	processed_transcript,protein_coding	2.957	intron_variant,non_coding_transcript_variant,upstream_gene_variant	ENST00000376838.1,NM_001386500.1,ENST00000495435.1,ENST00000361445.4,NM_001386501.1,NM_004958.4	Transcript	2475,ENSG00000198793	MTOR	EntrezGene,HGNC	FALSE
1	1	11130070	11652656	NA	2	rs12141233	0.002413	chr1_11133344_A_C_b38	11193401	C	A	-0.120549	0.0342874	0.000438628	0.020032	TRUE	TRUE	MTOR	MTOR	processed_transcript,protein_coding	8.842	intron_variant,non_coding_transcript_variant,upstream_gene_variant	ENST00000376838.1,NM_001386500.1,ENST00000495435.1,ENST00000361445.4,NM_001386501.1,NM_004958.4	Transcript	2475,ENSG00000198793	MTOR	EntrezGene,HGNC	FALSE
1	1	11130070	11652656	NA	2	rs72871483	0.002336	chr1_11174753_G_A_b38	11234810	A	G	-0.118064	0.0335656	0.000436074	0.020604	TRUE	TRUE	MTOR	MTOR	protein_coding	13.85	intron_variant	ENST00000361445.4,NM_001386500.1,NM_004958.4,NM_001386501.1	Transcript	2475,ENSG00000198793	MTOR	EntrezGene,HGNC	FALSE
1	1	11130070	11652656	NA	2	rs72871470	0.002258	chr1_11160389_T_C_b38	11220446	C	T	-0.11809	0.0336606	0.000451311	0.020523	TRUE	TRUE	MTOR	MTOR	protein_coding	1.031	intron_variant	ENST00000361445.4,NM_001386500.1,NM_004958.4,NM_001386501.1	Transcript	2475,ENSG00000198793	MTOR	EntrezGene,HGNC	FALSE
1	1	11130070	11652656	NA	2	1:11324994_TTTG_T	0.002187	chr1_11264937_TTTG_T_b38	11324994	T	TTTG	-0.11656	0.0333031	0.000465599	0.022082	FALSE	FALSE	MTOR	MTOR	protein_coding	0.549	upstream_gene_variant	ENST00000361445.4,NM_001386500.1,NM_004958.4,NM_001386501.1	Transcript	2475,ENSG00000198793	MTOR	EntrezGene,HGNC	FALSE
1	1	11130070	11652656	NA	2	1:11263307_AAAC_A	0.002154	chr1_11203250_AAAC_A_b38	11263307	A	AAAC	-0.116321	0.0333056	0.000478755	0.021418	FALSE	FALSE	MTOR	MTOR	protein_coding	6.924	intron_variant	ENST00000361445.4,NM_001386500.1,NM_004958.4,NM_001386501.1	Transcript	2475,ENSG00000198793	MTOR	EntrezGene,HGNC	FALSE
1	1	11130070	11652656	NA	2	rs12140258	0.001979	chr1_11257863_A_G_b38	11317920	G	A	-0.112614	0.0325147	0.000533554	0.022052	FALSE	TRUE	MTOR	MTOR	protein_coding	12.72	intron_variant	ENST00000361445.4,NM_001386500.1,NM_004958.4,NM_001386501.1	Transcript	2475,ENSG00000198793	MTOR	EntrezGene,HGNC	FALSE
1	1	11130070	11652656	NA	2	rs72856985	0.001885	chr1_11266165_C_T_b38	11326222	T	C	-0.113269	0.032812	0.00055663	0.021841	FALSE	TRUE	MTOR	MTOR	protein_coding	1.59	upstream_gene_variant	ENST00000361445.4,NM_001386500.1,NM_004958.4,NM_001386501.1	Transcript	2475,ENSG00000198793	MTOR	EntrezGene,HGNC	FALSE
1	1	11130070	11652656	NA	2	1:11194117_TAA_T	0.001832	chr1_11134060_TAA_T_b38	11194117	T	TAA	-0.115271	0.0334644	0.000572255	0.020928	FALSE	FALSE	MTOR	MTOR	promoter_flanking_region,processed_transcript,protein_coding	0.223	downstream_gene_variant,upstream_gene_variant,regulatory_region_variant,intron_variant,non_coding_transcript_variant	ENST00000376838.1,NM_001386500.1,ENSR00001772688,ENST00000495435.1,ENST00000361445.4,NM_001386501.1,ENST00000476768.1,NM_004958.4	RegulatoryFeature,Transcript	2475,-,ENSG00000198793	-,MTOR	EntrezGene,-,HGNC	FALSE
1	1	11130070	11652656	NA	2	rs12120449	0.001826	chr1_11200904_T_A_b38	11260961	A	T	-0.115397	0.0335082	0.000573831	0.02077	TRUE	TRUE	MTOR	MTOR	protein_coding	1.988	intron_variant,downstream_gene_variant	NM_001386500.1,NM_021146.4,ENST00000376819.3,ENST00000361445.4,NM_001386501.1,NM_004958.4	Transcript	2475,10218,ENSG00000198793,ENSG00000171819	ANGPTL7,MTOR	EntrezGene,HGNC	FALSE
1	1	11130070	11652656	NA	2	rs12122024	0.001806	chr1_11278161_T_A_b38	11338218	A	T	-0.117865	0.0342513	0.000579481	0.02002	FALSE	FALSE	UBIAD1	UBIAD1	nonsense_mediated_decay,processed_pseudogene,protein_coding	2.596	NMD_transcript_variant,intron_variant,downstream_gene_variant	ENST00000433562.1,NM_001330350.2,NM_001330349.2,NM_013319.3,ENST00000483738.1,ENST00000376804.2,ENST00000376810.5,ENST00000486588.2	Transcript	ENSG00000238199,29914,ENSG00000120942	UBIAD1,UBE2V2P3	EntrezGene,HGNC	FALSE
1	1	11130070	11652656	NA	2	rs12142905	0.001769	chr1_11258926_T_C_b38	11318983	C	T	-0.110705	0.0322585	0.000599923	0.022358	FALSE	TRUE	MTOR	MTOR	protein_coding	9.392	intron_variant	ENST00000361445.4,NM_001386500.1,NM_004958.4,NM_001386501.1	Transcript	2475,ENSG00000198793	MTOR	EntrezGene,HGNC	FALSE
1	1	11130070	11652656	NA	2	1:11224391_GAAAA_G	0.001732	chr1_11164334_GAAAA_G_b38	11224391	G	GAAAA	-0.11481	0.0334916	0.000608323	0.020744	FALSE	FALSE	MTOR	MTOR	protein_coding	0.69	intron_variant	ENST00000361445.4,NM_001386500.1,NM_004958.4,NM_001386501.1	Transcript	2475,ENSG00000198793	MTOR	EntrezGene,HGNC	FALSE
1	1	11130070	11652656	NA	2	rs12144048	0.001632	chr1_11182182_G_A_b38	11242239	A	G	-0.110051	0.0323464	0.000668662	0.022604	TRUE	FALSE	MTOR	MTOR	protein_coding	1.062	intron_variant	ENST00000361445.4,NM_001386500.1,NM_004958.4,NM_001386501.1	Transcript	2475,ENSG00000198793	MTOR	EntrezGene,HGNC	FALSE
1	1	11130070	11652656	NA	2	rs12145119	0.001464	chr1_11267386_A_G_b38	11327443	G	A	-0.109058	0.0323482	0.000748355	0.022528	FALSE	TRUE	MTOR	MTOR	promoter_flanking_region,protein_coding	6.726	upstream_gene_variant,regulatory_region_variant	NM_001386500.1,ENST00000361445.4,ENSR00000921104,NM_001386501.1,NM_004958.4	RegulatoryFeature,Transcript	2475,-,ENSG00000198793	-,MTOR	EntrezGene,-,HGNC	FALSE
1	1	11130070	11652656	NA	2	rs12143887	0.00141	chr1_11265810_T_G_b38	11325867	G	T	-0.109607	0.0326045	0.000774981	0.022099	FALSE	TRUE	MTOR	MTOR	protein_coding	5.739	upstream_gene_variant	ENST00000361445.4,NM_001386500.1,NM_004958.4,NM_001386501.1	Transcript	2475,ENSG00000198793	MTOR	EntrezGene,HGNC	FALSE
1	1	11130070	11652656	NA	2	rs2788551	0.001379	chr1_11267280_G_T_b38	11327337	T	G	-0.108753	0.0324242	0.000796764	0.0224	FALSE	FALSE	MTOR	MTOR	protein_coding	0.804	upstream_gene_variant	ENST00000361445.4,NM_001386500.1,NM_004958.4,NM_001386501.1	Transcript	2475,ENSG00000198793	MTOR	EntrezGene,HGNC	FALSE
1	1	11130070	11652656	NA	2	rs12144004	0.001271	chr1_11266343_A_G_b38	11326400	G	A	-0.108596	0.0326101	0.000868467	0.022099	FALSE	TRUE	MTOR	MTOR	protein_coding	5.059	upstream_gene_variant	ENST00000361445.4,NM_001386500.1,NM_004958.4,NM_001386501.1	Transcript	2475,ENSG00000198793	MTOR	EntrezGene,HGNC	FALSE
1	1	11130070	11652656	NA	2	rs6678084	0.0008467	chr1_11267871_G_C_b38	11327928	C	G	-0.105852	0.0330234	0.00134958	0.021613	FALSE	FALSE	UBIAD1	UBIAD1	promoter_flanking_region,-	2.433	intergenic_variant,TF_binding_site_variant,regulatory_region_variant	ENSR00000921104,ENSM00522121404,-	RegulatoryFeature,-,MotifFeature	-	-	-	FALSE
1	1	11130070	11652656	NA	2	rs138706925	0.0006673	chr1_11181269_T_TA_b38	11241326	TA	T	-0.0982394	0.0314587	0.00179206	0.024839	FALSE	FALSE	MTOR	MTOR	protein_coding	4.852	intron_variant	ENST00000361445.4,NM_001386500.1,NM_004958.4,NM_001386501.1	Transcript	2475,ENSG00000198793	MTOR	EntrezGene,HGNC	FALSE
1	1	11130070	11652656	NA	2	rs564034108	0.0004533	chr1_11086504_T_TTCTC_b38	11146561	TTCTC	T	-0.117814	0.0390402	0.00254737	0.016734	TRUE	TRUE	EXOSC10	EXOSC10	nonsense_mediated_decay,processed_transcript,protein_coding	2.384	intron_variant,downstream_gene_variant,upstream_gene_variant	NM_002685.4,NM_001001998.3,ENST00000376936.4,ENST00000460196.1,ENST00000485606.1,ENST00000544779.1,ENST00000304457.7	Transcript	ENSG00000171824,5394	EXOSC10	EntrezGene,HGNC	FALSE
1	1	11130070	11652656	NA	2	rs12133728	0.0003197	chr1_11315887_A_C_b38	11375944	C	A	-0.101285	0.0352215	0.00403322	0.018741	FALSE	FALSE	UBIAD1	UBIAD1	-	0.307	intergenic_variant	-	-	-	-	-	FALSE
1	1	11130070	11652656	NA	2	rs554476557	0.0002417	chr1_11292009_C_CT_b38	11352066	CT	C	-0.0911275	0.032852	0.00554063	0.024147	FALSE	FALSE	UBIAD1	UBIAD1	nonsense_mediated_decay,enhancer,protein_coding	2.733	NMD_transcript_variant,intron_variant,downstream_gene_variant,regulatory_region_variant	NM_001330350.2,NM_001330349.2,NM_013319.3,ENST00000483738.1,ENST00000376804.2,ENSR00001492405,ENST00000376810.5,ENST00000486588.2	RegulatoryFeature,Transcript	29914,-,ENSG00000120942	UBIAD1,-	EntrezGene,-,HGNC	FALSE
2	1	86075175	86673673	NA	1	rs687776	0.5494	chr1_85995267_T_C_b38	86460950	C	T	-0.0598789	0.0105048	1.2e-08	0.298179	FALSE	FALSE	COL24A1	COL24A1	nonsense_mediated_decay,misc_RNA,protein_coding	0.916	NMD_transcript_variant,intron_variant,non_coding_transcript_variant	NR_146343.1,NR_146341.2,NM_152890.7,NM_001349955.1,ENST00000370571.2,NR_146342.2,ENST00000436319.1,NR_146340.2,NR_146344.1,NR_146345.1,ENST00000426639.1	Transcript	ENSG00000171502,255631	COL24A1	EntrezGene,HGNC	FALSE
2	1	86075175	86673673	NA	1	rs569541	0.1871	chr1_86030416_A_G_b38	86496099	G	A	-0.0569308	0.0103724	4.06e-08	0.30812	FALSE	TRUE	RP4-682E18.1	COL24A1	nonsense_mediated_decay,misc_RNA,processed_pseudogene,protein_coding	6.802	non_coding_transcript_exon_variant,non_coding_transcript_variant,intron_variant,NMD_transcript_variant	NR_146343.1,NR_146341.2,NM_152890.7,NM_001349955.1,ENST00000370571.2,NR_146342.2,ENST00000436319.1,NR_146340.2,NR_146344.1,NR_146345.1,ENST00000426639.1,ENST00000417340.1	Transcript	ENSG00000229505,ENSG00000171502,255631	RP4-682E18.1,COL24A1	EntrezGene,Clone_based_vega_gene,HGNC	FALSE
2	1	86075175	86673673	NA	1	rs11583563	0.143	chr1_86080957_T_C_b38	86546640	C	T	-0.0566573	0.0103089	3.9e-08	0.314585	FALSE	FALSE	COL24A1	COL24A1	nonsense_mediated_decay,misc_RNA,protein_coding	6.941	NMD_transcript_variant,intron_variant,non_coding_transcript_variant	NR_146343.1,NR_146341.2,NM_152890.7,NM_001349955.1,ENST00000370571.2,NR_146342.2,ENST00000436319.1,NR_146340.2,NR_146344.1,NR_146345.1,ENST00000426639.1	Transcript	ENSG00000171502,255631	COL24A1	EntrezGene,HGNC	FALSE
2	1	86075175	86673673	NA	1	rs6665582	0.1205	chr1_86069584_C_T_b38	86535267	T	C	-0.0563469	0.0103634	5.43e-08	0.307589	FALSE	TRUE	COL24A1	COL24A1	nonsense_mediated_decay,misc_RNA,enhancer,protein_coding	7.307	NMD_transcript_variant,intron_variant,non_coding_transcript_variant,regulatory_region_variant	NR_146343.1,NR_146341.2,NM_152890.7,NM_001349955.1,ENST00000370571.2,NR_146342.2,ENST00000436319.1,NR_146340.2,NR_146344.1,NR_146345.1,ENST00000426639.1,ENSR00000937834	RegulatoryFeature,Transcript	-,ENSG00000171502,255631	COL24A1,-	EntrezGene,-,HGNC	FALSE
2	1	86075175	86673673	NA	2	rs56750843	1	chr1_85993443_C_CA_b38	86459126	C	CA	-0.0473101	0.00959962	8.31e-07	0.499462	FALSE	FALSE	COL24A1	COL24A1	nonsense_mediated_decay,misc_RNA,protein_coding	2.423	NMD_transcript_variant,intron_variant,non_coding_transcript_variant	NR_146343.1,NR_146341.2,NM_152890.7,NM_001349955.1,ENST00000370571.2,NR_146342.2,ENST00000436319.1,NR_146340.2,NR_146344.1,NR_146345.1,ENST00000426639.1	Transcript	ENSG00000171502,255631	COL24A1	EntrezGene,HGNC	FALSE
2	1	86075175	86673673	NA	3	rs6676497	1	chr1_85993442_A_C_b38	86459125	A	C	-0.0470603	0.00959544	9.39e-07	0.499105	FALSE	FALSE	COL24A1	COL24A1	nonsense_mediated_decay,misc_RNA,protein_coding	7.032	NMD_transcript_variant,intron_variant,non_coding_transcript_variant	NR_146343.1,NR_146341.2,NM_152890.7,NM_001349955.1,ENST00000370571.2,NR_146342.2,ENST00000436319.1,NR_146340.2,NR_146344.1,NR_146345.1,ENST00000426639.1	Transcript	ENSG00000171502,255631	COL24A1	EntrezGene,HGNC	FALSE
2	1	86075175	86673673	NA	4	rs4912454	0.1301	chr1_85991789_A_G_b38	86457472	A	G	-0.0466167	0.00954339	1.04e-06	0.492865	TRUE	TRUE	COL24A1	COL24A1	nonsense_mediated_decay,misc_RNA,protein_coding	10.64	NMD_transcript_variant,intron_variant,non_coding_transcript_variant	NR_146343.1,NR_146341.2,NM_152890.7,NM_001349955.1,ENST00000370571.2,NR_146342.2,ENST00000436319.1,NR_146340.2,NR_146344.1,NR_146345.1,ENST00000426639.1	Transcript	ENSG00000171502,255631	COL24A1	EntrezGene,HGNC	FALSE
2	1	86075175	86673673	NA	4	rs2390008	0.109	chr1_85992949_T_C_b38	86458632	T	C	-0.0465498	0.00954298	1.07e-06	0.492932	TRUE	TRUE	COL24A1	COL24A1	nonsense_mediated_decay,misc_RNA,protein_coding	17.35	NMD_transcript_variant,intron_variant,non_coding_transcript_variant	NR_146343.1,NR_146341.2,NM_152890.7,NM_001349955.1,ENST00000370571.2,NR_146342.2,ENST00000436319.1,NR_146340.2,NR_146344.1,NR_146345.1,ENST00000426639.1	Transcript	ENSG00000171502,255631	COL24A1	EntrezGene,HGNC	FALSE
2	1	86075175	86673673	NA	4	rs2390007	0.1087	chr1_85992940_G_A_b38	86458623	G	A	-0.0465493	0.00954298	1.07e-06	0.492931	TRUE	TRUE	COL24A1	COL24A1	nonsense_mediated_decay,misc_RNA,protein_coding	9.221	NMD_transcript_variant,intron_variant,non_coding_transcript_variant	NR_146343.1,NR_146341.2,NM_152890.7,NM_001349955.1,ENST00000370571.2,NR_146342.2,ENST00000436319.1,NR_146340.2,NR_146344.1,NR_146345.1,ENST00000426639.1	Transcript	ENSG00000171502,255631	COL24A1	EntrezGene,HGNC	FALSE
2	1	86075175	86673673	NA	4	rs4912453	0.1068	chr1_85991651_T_C_b38	86457334	T	C	-0.0466907	0.00954429	1e-06	0.492746	TRUE	TRUE	COL24A1	COL24A1	nonsense_mediated_decay,misc_RNA,protein_coding	2.953	NMD_transcript_variant,intron_variant,non_coding_transcript_variant	NR_146343.1,NR_146341.2,NM_152890.7,NM_001349955.1,ENST00000370571.2,NR_146342.2,ENST00000436319.1,NR_146340.2,NR_146344.1,NR_146345.1,ENST00000426639.1	Transcript	ENSG00000171502,255631	COL24A1	EntrezGene,HGNC	FALSE
2	1	86075175	86673673	NA	4	rs2390006	0.07761	chr1_85992794_T_G_b38	86458477	T	G	-0.0464963	0.00954421	1.11e-06	0.493008	TRUE	TRUE	COL24A1	COL24A1	nonsense_mediated_decay,misc_RNA,protein_coding	5.091	NMD_transcript_variant,intron_variant,non_coding_transcript_variant	NR_146343.1,NR_146341.2,NM_152890.7,NM_001349955.1,ENST00000370571.2,NR_146342.2,ENST00000436319.1,NR_146340.2,NR_146344.1,NR_146345.1,ENST00000426639.1	Transcript	ENSG00000171502,255631	COL24A1	EntrezGene,HGNC	FALSE
2	1	86075175	86673673	NA	4	rs4306156	0.06823	chr1_85992485_A_T_b38	86458168	A	T	-0.0464578	0.00954281	1.13e-06	0.492919	TRUE	TRUE	COL24A1	COL24A1	nonsense_mediated_decay,misc_RNA,protein_coding	9.562	NMD_transcript_variant,intron_variant,non_coding_transcript_variant	NR_146343.1,NR_146341.2,NM_152890.7,NM_001349955.1,ENST00000370571.2,NR_146342.2,ENST00000436319.1,NR_146340.2,NR_146344.1,NR_146345.1,ENST00000426639.1	Transcript	ENSG00000171502,255631	COL24A1	EntrezGene,HGNC	FALSE
2	1	86075175	86673673	NA	4	rs4272648	0.06814	chr1_85992513_C_T_b38	86458196	C	T	-0.0464576	0.00954282	1.13e-06	0.49292	TRUE	TRUE	COL24A1	COL24A1	nonsense_mediated_decay,misc_RNA,protein_coding	1.334	NMD_transcript_variant,intron_variant,non_coding_transcript_variant	NR_146343.1,NR_146341.2,NM_152890.7,NM_001349955.1,ENST00000370571.2,NR_146342.2,ENST00000436319.1,NR_146340.2,NR_146344.1,NR_146345.1,ENST00000426639.1	Transcript	ENSG00000171502,255631	COL24A1	EntrezGene,HGNC	FALSE
2	1	86075175	86673673	NA	4	rs2390005	0.06499	chr1_85992721_T_G_b38	86458404	T	G	-0.0464482	0.00954284	1.13e-06	0.492924	TRUE	TRUE	COL24A1	COL24A1	nonsense_mediated_decay,misc_RNA,protein_coding	3.074	NMD_transcript_variant,intron_variant,non_coding_transcript_variant	NR_146343.1,NR_146341.2,NM_152890.7,NM_001349955.1,ENST00000370571.2,NR_146342.2,ENST00000436319.1,NR_146340.2,NR_146344.1,NR_146345.1,ENST00000426639.1	Transcript	ENSG00000171502,255631	COL24A1	EntrezGene,HGNC	FALSE
2	1	86075175	86673673	NA	4	rs6576794	0.05828	chr1_85993372_T_A_b38	86459055	T	A	-0.0464361	0.0095431	1.14e-06	0.492887	TRUE	TRUE	COL24A1	COL24A1	nonsense_mediated_decay,misc_RNA,protein_coding	0.914	NMD_transcript_variant,intron_variant,non_coding_transcript_variant	NR_146343.1,NR_146341.2,NM_152890.7,NM_001349955.1,ENST00000370571.2,NR_146342.2,ENST00000436319.1,NR_146340.2,NR_146344.1,NR_146345.1,ENST00000426639.1	Transcript	ENSG00000171502,255631	COL24A1	EntrezGene,HGNC	FALSE
2	1	86075175	86673673	NA	4	rs6576795	0.05504	chr1_85993377_C_T_b38	86459060	C	T	-0.0464247	0.00954315	1.15e-06	0.492932	TRUE	TRUE	COL24A1	COL24A1	nonsense_mediated_decay,misc_RNA,protein_coding	4.114	NMD_transcript_variant,intron_variant,non_coding_transcript_variant	NR_146343.1,NR_146341.2,NM_152890.7,NM_001349955.1,ENST00000370571.2,NR_146342.2,ENST00000436319.1,NR_146340.2,NR_146344.1,NR_146345.1,ENST00000426639.1	Transcript	ENSG00000171502,255631	COL24A1	EntrezGene,HGNC	FALSE
2	1	86075175	86673673	NA	4	rs4350224	0.05413	chr1_85992614_G_A_b38	86458297	G	A	-0.0464126	0.00954255	1.15e-06	0.492911	TRUE	TRUE	COL24A1	COL24A1	nonsense_mediated_decay,misc_RNA,protein_coding	5.665	NMD_transcript_variant,intron_variant,non_coding_transcript_variant	NR_146343.1,NR_146341.2,NM_152890.7,NM_001349955.1,ENST00000370571.2,NR_146342.2,ENST00000436319.1,NR_146340.2,NR_146344.1,NR_146345.1,ENST00000426639.1	Transcript	ENSG00000171502,255631	COL24A1	EntrezGene,HGNC	FALSE
2	1	86075175	86673673	NA	4	rs12120406	0.02613	chr1_85993567_G_A_b38	86459250	G	A	-0.0462888	0.00954329	1.23e-06	0.492832	TRUE	TRUE	COL24A1	COL24A1	nonsense_mediated_decay,misc_RNA,protein_coding	1.234	NMD_transcript_variant,intron_variant,non_coding_transcript_variant	NR_146343.1,NR_146341.2,NM_152890.7,NM_001349955.1,ENST00000370571.2,NR_146342.2,ENST00000436319.1,NR_146340.2,NR_146344.1,NR_146345.1,ENST00000426639.1	Transcript	ENSG00000171502,255631	COL24A1	EntrezGene,HGNC	FALSE
2	1	86075175	86673673	NA	4	rs6672098	0.02567	chr1_85991373_T_C_b38	86457056	T	C	-0.0463992	0.00954626	1.17e-06	0.492786	TRUE	TRUE	COL24A1	COL24A1	nonsense_mediated_decay,misc_RNA,promoter_flanking_region,protein_coding	1.581	NMD_transcript_variant,intron_variant,non_coding_transcript_variant,regulatory_region_variant	NR_146343.1,NR_146341.2,NM_152890.7,ENSR00001782424,NM_001349955.1,ENST00000370571.2,NR_146342.2,ENST00000436319.1,NR_146340.2,NR_146344.1,NR_146345.1,ENST00000426639.1	RegulatoryFeature,Transcript	-,ENSG00000171502,255631	COL24A1,-	EntrezGene,-,HGNC	FALSE
2	1	86075175	86673673	NA	4	rs12127813	0.02389	chr1_85993537_A_G_b38	86459220	A	G	-0.0462703	0.00954322	1.25e-06	0.492874	TRUE	TRUE	COL24A1	COL24A1	nonsense_mediated_decay,misc_RNA,protein_coding	4.087	NMD_transcript_variant,intron_variant,non_coding_transcript_variant	NR_146343.1,NR_146341.2,NM_152890.7,NM_001349955.1,ENST00000370571.2,NR_146342.2,ENST00000436319.1,NR_146340.2,NR_146344.1,NR_146345.1,ENST00000426639.1	Transcript	ENSG00000171502,255631	COL24A1	EntrezGene,HGNC	FALSE
2	1	86075175	86673673	NA	4	rs6656538	0.02329	chr1_85991002_C_T_b38	86456685	C	T	-0.0463863	0.00954791	1.19e-06	0.492815	TRUE	TRUE	COL24A1	COL24A1	nonsense_mediated_decay,misc_RNA,promoter_flanking_region,protein_coding	4.832	NMD_transcript_variant,intron_variant,non_coding_transcript_variant,regulatory_region_variant	NR_146343.1,NR_146341.2,NM_152890.7,ENSR00001782424,NM_001349955.1,ENST00000370571.2,NR_146342.2,ENST00000436319.1,NR_146340.2,NR_146344.1,NR_146345.1,ENST00000426639.1	RegulatoryFeature,Transcript	-,ENSG00000171502,255631	COL24A1,-	EntrezGene,-,HGNC	FALSE
2	1	86075175	86673673	NA	5	rs7411585	0.3335	chr1_85992221_C_T_b38	86457904	C	T	-0.0469608	0.00954981	8.79e-07	0.491246	TRUE	TRUE	COL24A1	COL24A1	nonsense_mediated_decay,misc_RNA,protein_coding	1.733	NMD_transcript_variant,intron_variant,non_coding_transcript_variant	NR_146343.1,NR_146341.2,NM_152890.7,NM_001349955.1,ENST00000370571.2,NR_146342.2,ENST00000436319.1,NR_146340.2,NR_146344.1,NR_146345.1,ENST00000426639.1	Transcript	ENSG00000171502,255631	COL24A1	EntrezGene,HGNC	FALSE
2	1	86075175	86673673	NA	5	rs7415711	0.3335	chr1_85992213_G_C_b38	86457896	G	C	-0.0469608	0.00954981	8.79e-07	0.491246	TRUE	TRUE	COL24A1	COL24A1	nonsense_mediated_decay,misc_RNA,protein_coding	1.067	NMD_transcript_variant,intron_variant,non_coding_transcript_variant	NR_146343.1,NR_146341.2,NM_152890.7,NM_001349955.1,ENST00000370571.2,NR_146342.2,ENST00000436319.1,NR_146340.2,NR_146344.1,NR_146345.1,ENST00000426639.1	Transcript	ENSG00000171502,255631	COL24A1	EntrezGene,HGNC	FALSE
2	1	86075175	86673673	NA	5	rs28480217	0.333	chr1_85992184_G_A_b38	86457867	G	A	-0.0469604	0.0095498	8.79e-07	0.491245	TRUE	TRUE	COL24A1	COL24A1	nonsense_mediated_decay,misc_RNA,protein_coding	1.758	NMD_transcript_variant,intron_variant,non_coding_transcript_variant	NR_146343.1,NR_146341.2,NM_152890.7,NM_001349955.1,ENST00000370571.2,NR_146342.2,ENST00000436319.1,NR_146340.2,NR_146344.1,NR_146345.1,ENST00000426639.1	Transcript	ENSG00000171502,255631	COL24A1	EntrezGene,HGNC	FALSE
3	1	88964514	89444965	NA	1	rs4656065	0.1108	chr1_88759713_A_G_b38	89225396	A	G	0.0708149	0.00959836	1.63e-13	0.456573	FALSE	FALSE	PKN2	PKN2	protein_coding	0.146	intron_variant	ENST00000370513.5,NM_001320707.2,ENST00000370505.3,NM_006256.4,ENST00000370521.3,NM_001320708.2,NM_001320709.2,ENST00000316005.7	Transcript	ENSG00000065243,5586	PKN2	EntrezGene,HGNC	FALSE
3	1	88964514	89444965	NA	1	rs7541301	0.1049	chr1_88770346_T_A_b38	89236029	T	A	0.0707431	0.00959756	1.71e-13	0.456668	FALSE	FALSE	PKN2	PKN2	protein_coding	9.875	intron_variant,splice_region_variant,splice_polypyrimidine_tract_variant,upstream_gene_variant	ENST00000370513.5,NM_001320707.2,ENST00000370505.3,NM_006256.4,ENST00000370521.3,NM_001320708.2,NM_001320709.2,ENST00000316005.7,ENST00000436111.1	Transcript	ENSG00000065243,5586	PKN2	EntrezGene,HGNC	FALSE
3	1	88964514	89444965	NA	1	rs786915	0.1016	chr1_88830142_C_G_b38	89295825	C	G	0.0705665	0.00958419	1.82e-13	0.45704	FALSE	TRUE	PKN2	PKN2	processed_transcript,processed_pseudogene,protein_coding	5.825	intron_variant,downstream_gene_variant,upstream_gene_variant	ENST00000370513.5,ENST00000449189.1,NM_001320707.2,ENST00000370505.3,ENST00000544045.1,NM_006256.4,ENST00000370521.3,NM_001320708.2,ENST00000411919.1,NM_001320709.2,ENST00000495119.1	Transcript	ENSG00000065243,ENSG00000241975,5586	TCEB1P19,PKN2	EntrezGene,HGNC	FALSE
3	1	88964514	89444965	NA	1	rs786906	0.1001	chr1_88805891_T_C_b38	89271574	T	C	0.0706217	0.00958254	1.73e-13	0.457034	FALSE	TRUE	PKN2	PKN2	protein_coding	14.17	synonymous_variant,3_prime_UTR_variant,splice_region_variant,downstream_gene_variant	ENST00000370513.5,NM_001320707.2,ENST00000370505.3,ENST00000544045.1,NM_006256.4,ENST00000370521.3,NM_001320708.2,NM_001320709.2,ENST00000316005.7,ENST00000436111.1	Transcript	ENSG00000065243,5586	PKN2	EntrezGene,HGNC	FALSE
3	1	88964514	89444965	NA	1	rs12021820	0.09901	chr1_88766080_T_A_b38	89231763	T	A	0.0707002	0.0095975	1.77e-13	0.456637	FALSE	FALSE	PKN2	PKN2	protein_coding	0.853	intron_variant	ENST00000370513.5,NM_001320707.2,ENST00000370505.3,NM_006256.4,ENST00000370521.3,NM_001320708.2,NM_001320709.2,ENST00000316005.7	Transcript	ENSG00000065243,5586	PKN2	EntrezGene,HGNC	FALSE
3	1	88964514	89444965	NA	1	rs10922489	0.09451	chr1_88794179_C_T_b38	89259862	C	T	0.070548	0.0095911	1.92e-13	0.458232	FALSE	TRUE	PKN2	PKN2	protein_coding	0.062	intron_variant	ENST00000370513.5,NM_001320707.2,ENST00000370505.3,ENST00000544045.1,NM_006256.4,ENST00000370521.3,NM_001320708.2,NM_001320709.2,ENST00000316005.7,ENST00000436111.1	Transcript	ENSG00000065243,5586	PKN2	EntrezGene,HGNC	FALSE
3	1	88964514	89444965	NA	1	rs1772795	0.09042	chr1_88784469_G_A_b38	89250152	G	A	0.0705889	0.00959337	1.89e-13	0.457496	FALSE	FALSE	PKN2	PKN2	protein_coding	1.901	intron_variant	ENST00000370513.5,NM_001320707.2,ENST00000370505.3,ENST00000544045.1,NM_006256.4,ENST00000370521.3,NM_001320708.2,NM_001320709.2,ENST00000316005.7,ENST00000436111.1	Transcript	ENSG00000065243,5586	PKN2	EntrezGene,HGNC	FALSE
3	1	88964514	89444965	NA	1	rs786922	0.08193	chr1_88822300_A_G_b38	89287983	A	G	0.0704016	0.00958125	2.04e-13	0.456986	FALSE	TRUE	PKN2	PKN2	protein_coding	4.662	intron_variant,upstream_gene_variant	ENST00000370513.5,ENST00000449189.1,NM_001320707.2,ENST00000370505.3,ENST00000544045.1,NM_006256.4,ENST00000370521.3,NM_001320708.2,NM_001320709.2	Transcript	ENSG00000065243,5586	PKN2	EntrezGene,HGNC	FALSE
3	1	88964514	89444965	NA	1	rs786920	0.07169	chr1_88820852_T_A_b38	89286535	T	A	0.0703956	0.00958121	2.04e-13	0.456988	FALSE	TRUE	PKN2	PKN2	snRNA,protein_coding	1.954	intron_variant,downstream_gene_variant,upstream_gene_variant	ENST00000370513.5,ENST00000449189.1,NM_001320707.2,ENST00000370505.3,ENST00000544045.1,NM_006256.4,ENST00000370521.3,NM_001320708.2,NM_001320709.2,ENST00000384505.1	Transcript	ENSG00000207234,ENSG00000065243,5586	PKN2,RNU6-125P	EntrezGene,HGNC	FALSE
3	1	88964514	89444965	NA	1	rs71084925	0.0654	chr1_88816142_T_TA_b38	89281825	T	TA	0.0703949	0.00958685	2.11e-13	0.457471	FALSE	TRUE	PKN2	PKN2	snRNA,protein_coding	1.627	intron_variant,upstream_gene_variant	ENST00000370513.5,NM_001320707.2,ENST00000370505.3,ENST00000544045.1,NM_006256.4,ENST00000370521.3,NM_001320708.2,NM_001320709.2,ENST00000384505.1	Transcript	ENSG00000207234,ENSG00000065243,5586	PKN2,RNU6-125P	EntrezGene,HGNC	FALSE
3	1	88964514	89444965	NA	1	rs786918	0.05041	chr1_88815282_A_G_b38	89280965	A	G	0.0703122	0.00958144	2.18e-13	0.456971	FALSE	TRUE	PKN2	PKN2	snRNA,protein_coding	4.971	intron_variant,upstream_gene_variant	ENST00000370513.5,NM_001320707.2,ENST00000370505.3,ENST00000544045.1,NM_006256.4,ENST00000370521.3,NM_001320708.2,NM_001320709.2,ENST00000384505.1	Transcript	ENSG00000207234,ENSG00000065243,5586	PKN2,RNU6-125P	EntrezGene,HGNC	FALSE
3	1	88964514	89444965	NA	1	rs786916	0.02926	chr1_88825174_C_T_b38	89290857	C	T	0.0702594	0.0095824	2.29e-13	0.457052	FALSE	TRUE	PKN2	PKN2	processed_pseudogene,protein_coding	1.412	intron_variant,upstream_gene_variant	ENST00000370513.5,ENST00000449189.1,NM_001320707.2,ENST00000370505.3,ENST00000544045.1,NM_006256.4,ENST00000370521.3,NM_001320708.2,ENST00000411919.1,NM_001320709.2	Transcript	ENSG00000065243,ENSG00000241975,5586	TCEB1P19,PKN2	EntrezGene,HGNC	FALSE
3	1	88964514	89444965	NA	2	rs6673179	0.6401	chr1_88950833_T_C_b38	89416516	C	T	0.0481455	0.00955502	4.7e-07	0.499845	TRUE	TRUE	KYAT3	KYAT3	misc_RNA,processed_transcript,protein_coding	3.511	intron_variant,non_coding_transcript_variant	NR_146185.1,ENST00000370491.3,NM_001349448.1,NM_001349447.1,ENST00000446900.2,NR_146184.2,NM_001349449.1,NM_001008662.3,ENST00000370485.2,ENST00000260508.4,NR_146183.1,NM_001349450.1,NM_001008661.3	Transcript	56267,ENSG00000137944	KYAT3,CCBL2	EntrezGene,HGNC	FALSE
3	1	88964514	89444965	NA	2	rs1325923	0.3599	chr1_88949893_T_C_b38	89415576	C	T	0.0481359	0.00955485	4.72e-07	0.499839	TRUE	TRUE	KYAT3	KYAT3	misc_RNA,processed_transcript,protein_coding	4.999	intron_variant,non_coding_transcript_variant	NR_146185.1,ENST00000370491.3,NM_001349448.1,NM_001349447.1,ENST00000446900.2,NR_146184.2,NM_001349449.1,NM_001008662.3,ENST00000370485.2,ENST00000260508.4,NR_146183.1,NM_001349450.1,NM_001008661.3	Transcript	56267,ENSG00000137944	KYAT3,CCBL2	EntrezGene,HGNC	FALSE
3	1	88964514	89444965	NA	3	rs12729558	0.7312	chr1_88937277_C_G_b38	89402960	G	C	0.0489168	0.00955545	3.08e-07	0.499933	TRUE	TRUE	KYAT3	KYAT3	misc_RNA,processed_transcript,CTCF_binding_site,protein_coding	0.107	intron_variant,non_coding_transcript_variant,regulatory_region_variant	NR_146185.1,ENST00000370491.3,NM_001349448.1,NM_001349447.1,ENST00000446900.2,NR_146184.2,NM_001349449.1,ENSR00000938407,NM_001008662.3,ENST00000370485.2,ENST00000260508.4,NR_146183.1,NM_001349450.1,NM_001008661.3	RegulatoryFeature,Transcript	56267,ENSG00000137944,-	KYAT3,-,CCBL2	EntrezGene,-,HGNC	FALSE
3	1	88964514	89444965	NA	3	rs35023423	0.2688	chr1_88937795_G_A_b38	89403478	A	G	0.0487994	0.00955567	3.28e-07	0.499895	TRUE	TRUE	KYAT3	KYAT3	misc_RNA,processed_transcript,protein_coding	1.912	intron_variant,non_coding_transcript_variant	NR_146185.1,ENST00000370491.3,NM_001349448.1,NM_001349447.1,ENST00000446900.2,NR_146184.2,NM_001349449.1,NM_001008662.3,ENST00000370485.2,ENST00000260508.4,NR_146183.1,NM_001349450.1,NM_001008661.3	Transcript	56267,ENSG00000137944	KYAT3,CCBL2	EntrezGene,HGNC	FALSE
3	1	88964514	89444965	NA	4	rs12065833	0.9753	chr1_88975121_G_A_b38	89440804	A	G	0.0498066	0.00958237	2.02e-07	0.499093	TRUE	TRUE	KYAT3	KYAT3	misc_RNA,processed_transcript,protein_coding	0.007	intron_variant,non_coding_transcript_variant,downstream_gene_variant	NR_146185.1,ENST00000399794.2,ENST00000370491.3,NM_001349448.1,NM_001162536.3,ENST00000446900.2,NM_001349447.1,NM_001349449.1,NR_146184.2,NM_001008662.3,ENST00000370485.2,ENST00000260508.4,NM_019610.6,ENST00000321792.5,NM_001349450.1,NR_146183.1,NM_001008661.3,ENST00000370486.1	Transcript	56267,494115,ENSG00000213516,ENSG00000137944	KYAT3,RBMXL1,CCBL2	EntrezGene,HGNC	FALSE
3	1	88964514	89444965	NA	4	rs12729969	0.02468	chr1_88973056_T_A_b38	89438739	A	T	0.0490015	0.00956729	3.03e-07	0.499571	TRUE	TRUE	KYAT3	KYAT3	misc_RNA,processed_transcript,CTCF_binding_site,protein_coding	2.233	intron_variant,non_coding_transcript_variant,regulatory_region_variant	NR_146185.1,ENST00000370491.3,NM_001349448.1,NM_001349447.1,ENST00000446900.2,NR_146184.2,NM_001349449.1,ENSR00000252900,NM_001008662.3,ENST00000370485.2,ENST00000260508.4,NR_146183.1,NM_001349450.1,NM_001008661.3,ENST00000370486.1	RegulatoryFeature,Transcript	56267,ENSG00000137944,-	KYAT3,-,CCBL2	EntrezGene,-,HGNC	FALSE
3	1	88964514	89444965	NA	5	rs3820242	0.4756	chr1_88962424_A_G_b38	89428107	A	G	-0.0486392	0.0095627	3.66e-07	0.499613	TRUE	TRUE	KYAT3	KYAT3	misc_RNA,processed_transcript,protein_coding	5.087	intron_variant,non_coding_transcript_variant	NR_146185.1,ENST00000370491.3,NM_001349448.1,NM_001349447.1,ENST00000446900.2,NR_146184.2,NM_001349449.1,NM_001008662.3,ENST00000370485.2,ENST00000260508.4,NR_146183.1,NM_001349450.1,NM_001008661.3,ENST00000370486.1	Transcript	56267,ENSG00000137944	KYAT3,CCBL2	EntrezGene,HGNC	FALSE
3	1	88964514	89444965	NA	5	rs2765527	0.3005	chr1_88960577_T_C_b38	89426260	C	T	-0.0483567	0.00955859	4.23e-07	0.499542	TRUE	TRUE	KYAT3	KYAT3	misc_RNA,processed_transcript,protein_coding	3.479	intron_variant,non_coding_transcript_variant,downstream_gene_variant	NR_146185.1,ENST00000370491.3,NM_001349448.1,NM_001349447.1,ENST00000446900.2,NR_146184.2,NM_001349449.1,NM_001008662.3,ENST00000370485.2,ENST00000260508.4,NR_146183.1,NM_001349450.1,NM_001008661.3,ENST00000370486.1	Transcript	56267,ENSG00000137944	KYAT3,CCBL2	EntrezGene,HGNC	FALSE
3	1	88964514	89444965	NA	5	rs2810876	0.1244	chr1_88969840_T_A_b38	89435523	A	T	-0.0485837	0.00956609	3.81e-07	0.499243	TRUE	TRUE	KYAT3	KYAT3	misc_RNA,processed_transcript,protein_coding	5.438	intron_variant,non_coding_transcript_variant	NR_146185.1,ENST00000370491.3,NM_001349448.1,NM_001349447.1,ENST00000446900.2,NR_146184.2,NM_001349449.1,NM_001008662.3,ENST00000370485.2,ENST00000260508.4,NR_146183.1,NM_001349450.1,NM_001008661.3,ENST00000370486.1	Transcript	56267,ENSG00000137944	KYAT3,CCBL2	EntrezGene,HGNC	FALSE
3	1	88964514	89444965	NA	5	rs6682686	0.04755	chr1_88958237_C_T_b38	89423920	C	T	-0.0482774	0.00955562	4.38e-07	0.499391	TRUE	TRUE	KYAT3	KYAT3	misc_RNA,processed_transcript,protein_coding	1.071	intron_variant,non_coding_transcript_variant,downstream_gene_variant	NR_146185.1,ENST00000370491.3,NM_001349448.1,NM_001349447.1,ENST00000446900.2,NR_146184.2,NM_001349449.1,NM_001008662.3,ENST00000370485.2,ENST00000260508.4,NR_146183.1,NM_001349450.1,NM_001008661.3,ENST00000370486.1	Transcript	56267,ENSG00000137944	KYAT3,CCBL2	EntrezGene,HGNC	FALSE
3	1	88964514	89444965	NA	5	rs4233335	0.02143	chr1_88942390_C_A_b38	89408073	A	C	-0.0482682	0.00954916	4.32e-07	0.499779	TRUE	TRUE	KYAT3	KYAT3	misc_RNA,processed_transcript,protein_coding	0.325	intron_variant,non_coding_transcript_variant	NR_146185.1,ENST00000370491.3,NM_001349448.1,NM_001349447.1,ENST00000446900.2,NR_146184.2,NM_001349449.1,NM_001008662.3,ENST00000370485.2,ENST00000260508.4,NR_146183.1,NM_001349450.1,NM_001008661.3	Transcript	56267,ENSG00000137944	KYAT3,CCBL2	EntrezGene,HGNC	FALSE
3	1	88964514	89444965	NA	5	rs2893083	0.0177	chr1_88948237_A_G_b38	89413920	G	A	0.0480003	0.00955	5.01e-07	0.499732	TRUE	TRUE	KYAT3	KYAT3	misc_RNA,processed_transcript,protein_coding	2.983	intron_variant,non_coding_transcript_variant	NR_146185.1,ENST00000370491.3,NM_001349448.1,NM_001349447.1,ENST00000446900.2,NR_146184.2,NM_001349449.1,NM_001008662.3,ENST00000370485.2,ENST00000260508.4,NR_146183.1,NM_001349450.1,NM_001008661.3	Transcript	56267,ENSG00000137944	KYAT3,CCBL2	EntrezGene,HGNC	FALSE
3	1	88964514	89444965	NA	5	rs10801696	0.01279	chr1_88940858_G_A_b38	89406541	A	G	-0.0482867	0.00954959	4.28e-07	0.499612	TRUE	TRUE	KYAT3	KYAT3	misc_RNA,processed_transcript,protein_coding	2.028	intron_variant,non_coding_transcript_variant	NR_146185.1,ENST00000370491.3,NM_001349448.1,NM_001349447.1,ENST00000446900.2,NR_146184.2,NM_001349449.1,NM_001008662.3,ENST00000370485.2,ENST00000260508.4,NR_146183.1,NM_001349450.1,NM_001008661.3	Transcript	56267,ENSG00000137944	KYAT3,CCBL2	EntrezGene,HGNC	FALSE
4	1	169007046	169078990	FECD, KC_GWAS	1	rs1200108	0.4981	chr1_169088731_G_A_b38	169057969	G	A	-0.0959635	0.00997909	7.02e-22	0.350963	FALSE	FALSE	LINC00970	ATP1B1	lncRNA,antisense,enhancer	0.134	upstream_gene_variant,regulatory_region_variant	NR_104091.1,ENST00000366408.3,ENSR00001789471	RegulatoryFeature,Transcript	-,101978719,ENSG00000203601	-,LINC00970	EntrezGene,-,HGNC	FALSE
4	1	169007046	169078990	FECD, KC_GWAS	1	rs1200105	0.2013	chr1_169087160_T_C_b38	169056398	T	C	-0.0954738	0.0100318	1.83e-21	0.347984	FALSE	FALSE	LINC00970	ATP1B1	lncRNA,promoter_flanking_region,antisense	2.933	upstream_gene_variant,regulatory_region_variant	NR_104091.1,ENST00000366408.3,ENSR00000950156	RegulatoryFeature,Transcript	-,101978719,ENSG00000203601	-,LINC00970	EntrezGene,-,HGNC	FALSE
4	1	169007046	169078990	FECD, KC_GWAS	1	rs1200106	0.1278	chr1_169087708_A_G_b38	169056946	A	G	-0.0949031	0.0100247	2.96e-21	0.34843	FALSE	FALSE	LINC00970	ATP1B1	lncRNA,promoter_flanking_region,antisense	0.289	upstream_gene_variant,regulatory_region_variant	NR_104091.1,ENST00000366408.3,ENSR00000950156	RegulatoryFeature,Transcript	-,101978719,ENSG00000203601	-,LINC00970	EntrezGene,-,HGNC	FALSE
4	1	169007046	169078990	FECD, KC_GWAS	1	rs1200114	0.07782	chr1_169091251_G_A_b38	169060489	G	A	-0.0943066	0.0100199	5.01e-21	0.353054	FALSE	FALSE	LINC00970	ATP1B1	lncRNA,antisense	0.272	upstream_gene_variant	NR_104091.1,ENST00000366408.3	Transcript	101978719,ENSG00000203601	LINC00970	EntrezGene,HGNC	FALSE
4	1	169007046	169078990	FECD, KC_GWAS	1	rs1320974	0.01205	chr1_169053379_C_T_b38	169022617	C	T	-0.0927479	0.0100817	3.69e-20	0.344152	FALSE	FALSE	LINC00970	ATP1B1	lncRNA,antisense	1.241	intron_variant,non_coding_transcript_variant	NR_104091.1,ENST00000366408.3	Transcript	101978719,ENSG00000203601	LINC00970	EntrezGene,HGNC	FALSE
4	1	169007046	169078990	FECD, KC_GWAS	1	rs3007364	0.01032	chr1_169049664_G_A_b38	169018902	G	A	-0.0925798	0.0100831	4.35e-20	0.344044	FALSE	FALSE	LINC00970	ATP1B1	lncRNA,promoter_flanking_region,antisense	4.284	intron_variant,non_coding_transcript_variant,regulatory_region_variant	NR_104091.1,ENST00000366408.3,ENSR00001507770	RegulatoryFeature,Transcript	-,101978719,ENSG00000203601	-,LINC00970	EntrezGene,-,HGNC	FALSE
4	1	169007046	169078990	FECD, KC_GWAS	1	rs2982459	0.009038	chr1_169059478_A_G_b38	169028716	A	G	-0.0923626	0.0100757	4.99e-20	0.344299	FALSE	FALSE	LINC00970	ATP1B1	lncRNA,promoter_flanking_region,antisense	0.751	intron_variant,non_coding_transcript_variant,regulatory_region_variant	NR_104091.1,ENST00000366408.3,ENSR00000015439	RegulatoryFeature,Transcript	-,101978719,ENSG00000203601	-,LINC00970	EntrezGene,-,HGNC	FALSE
4	1	169007046	169078990	FECD, KC_GWAS	1	rs3007370	0.007287	chr1_169063587_T_C_b38	169032825	T	C	-0.0921122	0.0100755	6.27e-20	0.344334	FALSE	FALSE	LINC00970	ATP1B1	lncRNA,antisense,rRNA	7.634	intron_variant,non_coding_transcript_variant,upstream_gene_variant	NR_104091.1,ENST00000517178.1,ENST00000366408.3	Transcript	ENSG00000252987,101978719,ENSG00000203601	RNA5SP66,LINC00970	EntrezGene,HGNC	FALSE
4	1	169007046	169078990	FECD, KC_GWAS	1	rs1575042	0.007275	chr1_169064569_T_C_b38	169033807	T	C	-0.0921131	0.0100758	6.29e-20	0.344358	FALSE	FALSE	LINC00970	ATP1B1	lncRNA,antisense,rRNA	6.032	intron_variant,non_coding_transcript_variant,upstream_gene_variant	NR_104091.1,ENST00000517178.1,ENST00000366408.3	Transcript	ENSG00000252987,101978719,ENSG00000203601	RNA5SP66,LINC00970	EntrezGene,HGNC	FALSE
4	1	169007046	169078990	FECD, KC_GWAS	1	rs2982461	0.007213	chr1_169060293_C_T_b38	169029531	C	T	-0.0920976	0.0100752	6.34e-20	0.344329	FALSE	FALSE	LINC00970	ATP1B1	lncRNA,promoter_flanking_region,antisense	11.29	intron_variant,non_coding_transcript_variant,regulatory_region_variant	NR_104091.1,ENST00000366408.3,ENSR00000015439	RegulatoryFeature,Transcript	-,101978719,ENSG00000203601	-,LINC00970	EntrezGene,-,HGNC	FALSE
4	1	169007046	169078990	FECD, KC_GWAS	1	rs1575041	0.007157	chr1_169064522_C_G_b38	169033760	C	G	-0.0920933	0.0100757	6.4e-20	0.344354	FALSE	FALSE	LINC00970	ATP1B1	lncRNA,antisense,rRNA	0.411	intron_variant,non_coding_transcript_variant,upstream_gene_variant	NR_104091.1,ENST00000517178.1,ENST00000366408.3	Transcript	ENSG00000252987,101978719,ENSG00000203601	RNA5SP66,LINC00970	EntrezGene,HGNC	FALSE
4	1	169007046	169078990	FECD, KC_GWAS	1	rs1200089	0.007006	chr1_169070367_A_T_b38	169039605	A	T	-0.0921033	0.0100795	6.54e-20	0.344275	FALSE	FALSE	LINC00970	ATP1B1	lncRNA,antisense,rRNA	2.234	intron_variant,non_coding_transcript_variant,downstream_gene_variant	NR_104091.1,ENST00000517178.1,ENST00000366408.3	Transcript	ENSG00000252987,101978719,ENSG00000203601	RNA5SP66,LINC00970	EntrezGene,HGNC	FALSE
4	1	169007046	169078990	FECD, KC_GWAS	1	rs3007369	0.005847	chr1_169056567_A_G_b38	169025805	A	G	-0.0918524	0.010075	7.93e-20	0.345046	FALSE	FALSE	LINC00970	ATP1B1	lncRNA,antisense	0.185	intron_variant,non_coding_transcript_variant	NR_104091.1,ENST00000366408.3	Transcript	101978719,ENSG00000203601	LINC00970	EntrezGene,HGNC	FALSE
4	1	169007046	169078990	FECD, KC_GWAS	1	rs1200092	0.00577	chr1_169071933_T_C_b38	169041171	T	C	-0.0918367	0.0100748	8.02e-20	0.34521	FALSE	FALSE	LINC00970	ATP1B1	lncRNA,antisense,rRNA	0.468	intron_variant,non_coding_transcript_variant,downstream_gene_variant	NR_104091.1,ENST00000517178.1,ENST00000366408.3	Transcript	ENSG00000252987,101978719,ENSG00000203601	RNA5SP66,LINC00970	EntrezGene,HGNC	FALSE
5	1	169895831	170928441	KC_QT	1	rs10157518	0.6898	chr1_170201554_C_A_b38	170170695	A	C	0.0864259	0.00998289	4.92e-18	0.36304	FALSE	FALSE	LINC01681	METTL11B	lncRNA,lincRNA	1.53	intron_variant,non_coding_transcript_variant	NR_146891.1,ENST00000439184.1	Transcript	ENSG00000233985,105371609	LINC01681,RP11-297H3.3	Clone_based_vega_gene,EntrezGene	FALSE
5	1	169895831	170928441	KC_QT	1	rs10919325	0.3102	chr1_170201942_G_T_b38	170171083	T	G	0.0853477	0.00996473	1.1e-17	0.362698	FALSE	FALSE	LINC01681	METTL11B	lncRNA,lincRNA	1.336	intron_variant,non_coding_transcript_variant	NR_146891.1,ENST00000439184.1	Transcript	ENSG00000233985,105371609	LINC01681,RP11-297H3.3	Clone_based_vega_gene,EntrezGene	FALSE
5	1	169895831	170928441	KC_QT	2	rs2206310	0.07204	chr1_170803635_A_G_b38	170772776	G	A	-0.0576431	0.0098229	4.42e-09	0.383345	FALSE	FALSE	PRRX1	PRRX1	-	3.97	intergenic_variant	-	-	-	-	-	FALSE
5	1	169895831	170928441	KC_QT	2	rs2143109	0.07198	chr1_170803890_A_G_b38	170773031	G	A	-0.0576457	0.00982308	4.42e-09	0.383333	FALSE	FALSE	PRRX1	PRRX1	-	6.363	intergenic_variant	-	-	-	-	-	FALSE
5	1	169895831	170928441	KC_QT	2	rs10919476	0.07077	chr1_170802794_C_T_b38	170771935	T	C	-0.0576094	0.00982182	4.5e-09	0.383399	FALSE	FALSE	PRRX1	PRRX1	-	1.445	intergenic_variant	-	-	-	-	-	FALSE
5	1	169895831	170928441	KC_QT	2	rs10737554	0.06651	chr1_170804380_C_T_b38	170773521	T	C	-0.0575034	0.00982428	4.84e-09	0.383265	FALSE	FALSE	PRRX1	PRRX1	-	1.773	intergenic_variant	-	-	-	-	-	FALSE
5	1	169895831	170928441	KC_QT	2	rs10919475	0.06315	chr1_170802165_G_A_b38	170771306	A	G	-0.0574472	0.00986941	5.88e-09	0.373011	FALSE	FALSE	PRRX1	PRRX1	-	7.127	intergenic_variant	-	-	-	-	-	FALSE
5	1	169895831	170928441	KC_QT	2	rs1555067	0.05797	chr1_170805733_G_C_b38	170774874	C	G	-0.0572129	0.00982333	5.76e-09	0.383394	FALSE	FALSE	PRRX1	PRRX1	-	1.276	intergenic_variant	-	-	-	-	-	FALSE
5	1	169895831	170928441	KC_QT	2	rs7523880	0.05773	chr1_170800838_C_T_b38	170769979	T	C	-0.0573124	0.00986542	6.3e-09	0.373464	FALSE	FALSE	PRRX1	PRRX1	-,enhancer	2.576	intergenic_variant,regulatory_region_variant	-,ENSR00000950479	RegulatoryFeature,-	-	-	-	FALSE
5	1	169895831	170928441	KC_QT	2	rs35379245	0.05592	chr1_170802278_C_CAG_b38	170771419	CAG	C	-0.0573325	0.00988687	6.7e-09	0.374114	FALSE	FALSE	PRRX1	PRRX1	-	3.593	intergenic_variant	-	-	-	-	-	FALSE
5	1	169895831	170928441	KC_QT	2	rs10800542	0.04279	chr1_170795774_T_G_b38	170764915	G	T	-0.0567788	0.00985211	8.29e-09	0.372789	FALSE	FALSE	PRRX1	PRRX1	-	2.079	intergenic_variant	-	-	-	-	-	FALSE
5	1	169895831	170928441	KC_QT	2	rs10800541	0.03893	chr1_170795766_A_G_b38	170764907	G	A	-0.0565043	0.00986408	1.02e-08	0.371503	FALSE	FALSE	PRRX1	PRRX1	-	1.252	intergenic_variant	-	-	-	-	-	FALSE
5	1	169895831	170928441	KC_QT	2	rs10753819	0.03754	chr1_170793495_C_T_b38	170762636	T	C	-0.0566482	0.00986772	9.46e-09	0.372548	FALSE	FALSE	PRRX1	PRRX1	-	0.154	intergenic_variant	-	-	-	-	-	FALSE
5	1	169895831	170928441	KC_QT	2	rs10753820	0.03738	chr1_170794495_G_A_b38	170763636	A	G	-0.056609	0.00986246	9.51e-09	0.372564	FALSE	FALSE	PRRX1	PRRX1	-	5.805	intergenic_variant	-	-	-	-	-	FALSE
5	1	169895831	170928441	KC_QT	2	rs10800543	0.03647	chr1_170796627_T_C_b38	170765768	C	T	-0.0565441	0.00986191	9.87e-09	0.372513	FALSE	FALSE	PRRX1	PRRX1	-	2.283	intergenic_variant	-	-	-	-	-	FALSE
5	1	169895831	170928441	KC_QT	2	rs10919471	0.03122	chr1_170794412_G_A_b38	170763553	A	G	-0.0562215	0.0098672	1.22e-08	0.371671	FALSE	FALSE	PRRX1	PRRX1	-	0.366	intergenic_variant	-	-	-	-	-	FALSE
5	1	169895831	170928441	KC_QT	2	rs34194302	0.03082	chr1_170797706_C_CT_b38	170766847	CT	C	-0.056231	0.00987795	1.26e-08	0.37145	FALSE	FALSE	PRRX1	PRRX1	-	0.518	intergenic_variant	-	-	-	-	-	FALSE
5	1	169895831	170928441	KC_QT	2	rs763770	0.03015	chr1_170798378_T_C_b38	170767519	C	T	-0.0562887	0.00986626	1.17e-08	0.372535	FALSE	FALSE	PRRX1	PRRX1	-	0.276	intergenic_variant	-	-	-	-	-	FALSE
5	1	169895831	170928441	KC_QT	2	rs1029320	0.02605	chr1_170773087_A_G_b38	170742228	G	A	-0.0560967	0.00988184	1.38e-08	0.373239	FALSE	FALSE	PRRX1	PRRX1	-	1.715	intergenic_variant	-	-	-	-	-	FALSE
5	1	169895831	170928441	KC_QT	2	rs112432479	0.02508	chr1_170773137_C_CATCCA_b38	170742278	CATCCA	C	-0.0557388	0.00991036	1.87e-08	0.37154	FALSE	FALSE	PRRX1	PRRX1	-	7.368	intergenic_variant	-	-	-	-	-	FALSE
5	1	169895831	170928441	KC_QT	2	rs12044001	0.02425	chr1_170778324_C_T_b38	170747465	T	C	-0.0560192	0.00991486	1.61e-08	0.370674	FALSE	FALSE	PRRX1	PRRX1	-	1.371	intergenic_variant	-	-	-	-	-	FALSE
5	1	169895831	170928441	KC_QT	2	rs10919469	0.0233	chr1_170788330_T_G_b38	170757471	G	T	-0.0560362	0.00988699	1.45e-08	0.371631	FALSE	FALSE	PRRX1	PRRX1	-	1.424	intergenic_variant	-	-	-	-	-	FALSE
5	1	169895831	170928441	KC_QT	2	rs10919468	0.02282	chr1_170787116_T_C_b38	170756257	C	T	-0.0560094	0.00988812	1.48e-08	0.371543	FALSE	FALSE	PRRX1	PRRX1	-	1.498	intergenic_variant	-	-	-	-	-	FALSE
5	1	169895831	170928441	KC_QT	2	rs10733057	0.02195	chr1_170779135_C_G_b38	170748276	G	C	-0.05593	0.00988791	1.55e-08	0.371599	FALSE	FALSE	PRRX1	PRRX1	-	0.272	intergenic_variant	-	-	-	-	-	FALSE
5	1	169895831	170928441	KC_QT	2	rs7527200	0.0172	chr1_170771949_C_T_b38	170741090	T	C	-0.0554097	0.00988692	2.1e-08	0.371402	FALSE	FALSE	PRRX1	PRRX1	-	1.584	intergenic_variant	-	-	-	-	-	FALSE
5	1	169895831	170928441	KC_QT	2	rs7528424	0.01291	chr1_170747319_T_C_b38	170716460	C	T	-0.0562021	0.00993077	1.52e-08	0.366078	FALSE	FALSE	PRRX1	PRRX1	-	5.195	intergenic_variant	-	-	-	-	-	FALSE
5	1	169895831	170928441	KC_QT	2	rs6679313	0.01152	chr1_170745969_A_G_b38	170715110	G	A	-0.0560425	0.00993415	1.69e-08	0.365895	FALSE	FALSE	PRRX1	PRRX1	-	1.152	intergenic_variant	-	-	-	-	-	FALSE
5	1	169895831	170928441	KC_QT	2	rs10753821	0.002148	chr1_170811817_A_C_b38	170780958	C	A	-0.0529474	0.00984136	7.47e-08	0.379076	FALSE	FALSE	PRRX1	PRRX1	-	1.402	intergenic_variant	-	-	-	-	-	FALSE
5	1	169895831	170928441	KC_QT	2	rs2103639	0.001993	chr1_170811175_T_C_b38	170780316	C	T	-0.0528986	0.00984198	7.69e-08	0.379059	FALSE	FALSE	PRRX1	PRRX1	-	1.613	intergenic_variant	-	-	-	-	-	FALSE
5	1	169895831	170928441	KC_QT	2	rs10919483	0.001977	chr1_170820978_A_G_b38	170790119	G	A	-0.0528819	0.0098487	7.92e-08	0.378674	FALSE	FALSE	PRRX1	PRRX1	-	0.057	intergenic_variant	-	-	-	-	-	FALSE
5	1	169895831	170928441	KC_QT	2	rs10919478	0.001922	chr1_170808151_C_T_b38	170777292	T	C	-0.0528734	0.00984156	7.79e-08	0.379071	FALSE	FALSE	PRRX1	PRRX1	promoter_flanking_region,-	1.271	intergenic_variant,regulatory_region_variant	ENSR00001789701,-	RegulatoryFeature,-	-	-	-	FALSE
5	1	169895831	170928441	KC_QT	2	rs10919480	0.001653	chr1_170813542_G_C_b38	170782683	C	G	-0.052771	0.00984104	8.24e-08	0.379081	FALSE	FALSE	PRRX1	PRRX1	-	0.642	intergenic_variant	-	-	-	-	-	FALSE
5	1	169895831	170928441	KC_QT	2	rs7544590	0.001554	chr1_170819514_A_T_b38	170788655	T	A	-0.0527211	0.00984011	8.45e-08	0.379001	FALSE	FALSE	PRRX1	PRRX1	-	3.118	intergenic_variant	-	-	-	-	-	FALSE
5	1	169895831	170928441	KC_QT	2	1:170778488_CA_C	0.001412	chr1_170809347_CA_C_b38	170778488	C	CA	-0.0527294	0.0098534	8.75e-08	0.379538	FALSE	FALSE	PRRX1	PRRX1	-	0.926	intergenic_variant	-	-	-	-	-	FALSE
5	1	169895831	170928441	KC_QT	2	rs6683847	0.0004541	chr1_170822670_A_G_b38	170791811	G	A	-0.0521788	0.00984493	1.16e-07	0.379068	FALSE	FALSE	PRRX1	PRRX1	-	20.7	intergenic_variant	-	-	-	-	-	FALSE
5	1	169895831	170928441	KC_QT	2	rs12059356	0.0004225	chr1_170816445_A_G_b38	170785586	G	A	-0.0531296	0.00988533	7.7e-08	0.374837	FALSE	FALSE	PRRX1	PRRX1	-	0.097	intergenic_variant	-	-	-	-	-	FALSE
5	1	169895831	170928441	KC_QT	2	rs138773644	1.14e-05	chr1_170820898_G_GTCTCTACAAA_b38	170790039	GTCTCTACAAA	G	-0.0518257	0.00992538	1.78e-07	0.373869	FALSE	FALSE	PRRX1	PRRX1	-	0.909	intergenic_variant	-	-	-	-	-	FALSE
5	1	169895831	170928441	KC_QT	3	rs12139106	0.01455	chr1_170335308_G_A_b38	170304449	A	G	0.0552317	0.00988606	2.32e-08	0.370876	FALSE	FALSE	HAUS4P1	METTL11B	-	2.665	intergenic_variant	-	-	-	-	-	FALSE
5	1	169895831	170928441	KC_QT	3	rs12117093	0.01451	chr1_170335327_C_T_b38	170304468	T	C	0.0552282	0.00988614	2.33e-08	0.370873	FALSE	FALSE	HAUS4P1	METTL11B	-	0.583	intergenic_variant	-	-	-	-	-	FALSE
5	1	169895831	170928441	KC_QT	3	1:170445053_TA_T	0.01425	chr1_170475912_TA_T_b38	170445053	T	TA	0.0530534	0.00979975	6.19e-08	0.399982	FALSE	FALSE	RP11-576I22.2	GORAB	lncRNA,antisense	1.379	intron_variant,non_coding_transcript_variant	ENST00000416416.1,NR_125958.1,ENST00000456083.1,ENST00000446102.1	Transcript	101928650,ENSG00000231407	LOC101928650,RP11-576I22.2	Clone_based_vega_gene,EntrezGene	FALSE
5	1	169895831	170928441	KC_QT	3	rs34859991	0.01301	chr1_170346035_C_T_b38	170315176	T	C	0.0547969	0.00988218	2.95e-08	0.370795	FALSE	FALSE	HAUS4P1	METTL11B	-	4.44	intergenic_variant	-	-	-	-	-	FALSE
5	1	169895831	170928441	KC_QT	3	rs12407889	0.01252	chr1_170346087_A_G_b38	170315228	G	A	0.0547271	0.0098803	3.05e-08	0.370906	FALSE	FALSE	HAUS4P1	METTL11B	-	1.912	intergenic_variant	-	-	-	-	-	FALSE
5	1	169895831	170928441	KC_QT	3	rs12137241	0.01247	chr1_170341412_A_C_b38	170310553	C	A	0.0549558	0.00987713	2.65e-08	0.371264	FALSE	FALSE	HAUS4P1	METTL11B	-	4.51	intergenic_variant	-	-	-	-	-	FALSE
5	1	169895831	170928441	KC_QT	3	rs6657395	0.01244	chr1_170339721_A_G_b38	170308862	G	A	0.0549521	0.00987713	2.65e-08	0.371264	FALSE	FALSE	HAUS4P1	METTL11B	-	9.725	intergenic_variant	-	-	-	-	-	FALSE
5	1	169895831	170928441	KC_QT	3	rs10919354	0.01193	chr1_170335368_T_C_b38	170304509	C	T	0.0549048	0.00988025	2.75e-08	0.371182	FALSE	FALSE	HAUS4P1	METTL11B	-	4.578	intergenic_variant	-	-	-	-	-	FALSE
5	1	169895831	170928441	KC_QT	3	rs12142298	0.01167	chr1_170336229_C_G_b38	170305370	G	C	0.0548726	0.00987953	2.8e-08	0.371225	FALSE	FALSE	HAUS4P1	METTL11B	-	15.07	intergenic_variant	-	-	-	-	-	FALSE
5	1	169895831	170928441	KC_QT	3	rs12135696	0.01167	chr1_170337331_G_A_b38	170306472	A	G	0.0548724	0.00987953	2.8e-08	0.371225	FALSE	FALSE	HAUS4P1	METTL11B	-	5.373	intergenic_variant	-	-	-	-	-	FALSE
5	1	169895831	170928441	KC_QT	3	rs12132852	0.01167	chr1_170336403_T_C_b38	170305544	C	T	0.0548713	0.00987937	2.8e-08	0.371232	FALSE	FALSE	HAUS4P1	METTL11B	-	1.187	intergenic_variant	-	-	-	-	-	FALSE
5	1	169895831	170928441	KC_QT	3	rs1034185	0.01164	chr1_170336832_A_T_b38	170305973	T	A	0.0548687	0.00987952	2.81e-08	0.371225	FALSE	FALSE	HAUS4P1	METTL11B	-	3.419	intergenic_variant	-	-	-	-	-	FALSE
5	1	169895831	170928441	KC_QT	3	rs12748912	0.01127	chr1_170344482_G_A_b38	170313623	A	G	0.0548342	0.0098783	2.85e-08	0.371287	FALSE	FALSE	HAUS4P1	METTL11B	-	0.252	intergenic_variant	-	-	-	-	-	FALSE
5	1	169895831	170928441	KC_QT	3	rs10919365	0.01056	chr1_170371002_C_A_b38	170340143	A	C	0.0545639	0.00990146	3.59e-08	0.370718	FALSE	FALSE	HAUS4P1	GORAB	processed_pseudogene,miRNA	0.02	upstream_gene_variant	ENST00000579029.1,ENST00000406739.2	Transcript	ENSG00000263384,ENSG00000226967	AL354732.1,HAUS4P1	Clone_based_ensembl_gene,HGNC	FALSE
5	1	169895831	170928441	KC_QT	3	rs2095135	0.0103	chr1_170339505_C_T_b38	170308646	T	C	0.0546017	0.0098763	3.24e-08	0.371558	FALSE	FALSE	HAUS4P1	METTL11B	-	4.452	intergenic_variant	-	-	-	-	-	FALSE
5	1	169895831	170928441	KC_QT	3	rs6698352	0.01002	chr1_170370370_G_A_b38	170339511	A	G	0.0543181	0.00988698	3.94e-08	0.369709	TRUE	FALSE	HAUS4P1	GORAB	processed_pseudogene,miRNA	4.515	upstream_gene_variant	ENST00000579029.1,ENST00000406739.2	Transcript	ENSG00000263384,ENSG00000226967	AL354732.1,HAUS4P1	Clone_based_ensembl_gene,HGNC	FALSE
5	1	169895831	170928441	KC_QT	3	rs1113231	0.009926	chr1_170374148_C_T_b38	170343289	T	C	0.0543152	0.00988725	3.95e-08	0.369697	TRUE	FALSE	HAUS4P1	GORAB	processed_pseudogene,miRNA	3.194	upstream_gene_variant	ENST00000579029.1,ENST00000406739.2	Transcript	ENSG00000263384,ENSG00000226967	AL354732.1,HAUS4P1	Clone_based_ensembl_gene,HGNC	FALSE
5	1	169895831	170928441	KC_QT	3	rs35833908	0.00977	chr1_170345037_T_C_b38	170314178	C	T	0.0546107	0.00987701	3.23e-08	0.371359	FALSE	FALSE	HAUS4P1	METTL11B	-	5.287	intergenic_variant	-	-	-	-	-	FALSE
5	1	169895831	170928441	KC_QT	3	rs7516510	0.009745	chr1_170333633_G_A_b38	170302774	A	G	0.0545383	0.00987762	3.37e-08	0.371569	FALSE	FALSE	HAUS4P1	METTL11B	-	0.499	intergenic_variant	-	-	-	-	-	FALSE
5	1	169895831	170928441	KC_QT	3	rs12406769	0.009297	chr1_170329152_G_A_b38	170298293	A	G	0.0558445	0.00995095	2.01e-08	0.361139	FALSE	FALSE	HAUS4P1	METTL11B	-	5.147	intergenic_variant	-	-	-	-	-	FALSE
5	1	169895831	170928441	KC_QT	3	rs7537355	0.009204	chr1_170341902_T_G_b38	170311043	G	T	0.0544982	0.00987652	3.44e-08	0.371447	FALSE	FALSE	HAUS4P1	METTL11B	-	15.11	intergenic_variant	-	-	-	-	-	FALSE
5	1	169895831	170928441	KC_QT	3	rs10919352	0.009138	chr1_170320485_A_G_b38	170289626	G	A	0.0557929	0.00995118	2.07e-08	0.36117	FALSE	FALSE	LINC01142	METTL11B	-	2.37	intergenic_variant	-	-	-	-	-	FALSE
5	1	169895831	170928441	KC_QT	3	rs10494487	0.009061	chr1_170345940_T_A_b38	170315081	A	T	0.0542848	0.00988299	3.97e-08	0.370872	FALSE	FALSE	HAUS4P1	METTL11B	-	4.511	intergenic_variant	-	-	-	-	-	FALSE
5	1	169895831	170928441	KC_QT	3	rs17346122	0.008555	chr1_170331689_G_C_b38	170300830	C	G	0.0557447	0.00995174	2.13e-08	0.361181	FALSE	FALSE	HAUS4P1	METTL11B	-	12.82	intergenic_variant	-	-	-	-	-	FALSE
5	1	169895831	170928441	KC_QT	3	rs34156556	0.008363	chr1_170478603_T_TC_b38	170447744	TC	T	0.05177	0.00977478	1.19e-07	0.396562	FALSE	FALSE	RP11-576I22.2	GORAB	lncRNA,antisense	1.79	intron_variant,non_coding_transcript_variant	ENST00000416416.1,NR_125958.1,ENST00000456083.1,ENST00000446102.1	Transcript	101928650,ENSG00000231407	LOC101928650,RP11-576I22.2	Clone_based_vega_gene,EntrezGene	FALSE
5	1	169895831	170928441	KC_QT	3	rs7534693	0.007953	chr1_170344443_G_C_b38	170313584	C	G	0.054307	0.00987772	3.86e-08	0.371438	FALSE	FALSE	HAUS4P1	METTL11B	-	0.508	intergenic_variant	-	-	-	-	-	FALSE
5	1	169895831	170928441	KC_QT	3	1:170449883_AT_A	0.007639	chr1_170480742_AT_A_b38	170449883	A	AT	0.0516443	0.00977038	1.26e-07	0.396703	FALSE	FALSE	RP11-576I22.2	GORAB	lncRNA,antisense	15.28	intron_variant,non_coding_transcript_variant	ENST00000416416.1,NR_125958.1,ENST00000456083.1,ENST00000446102.1	Transcript	101928650,ENSG00000231407	LOC101928650,RP11-576I22.2	Clone_based_vega_gene,EntrezGene	FALSE
5	1	169895831	170928441	KC_QT	3	rs1332969	0.007431	chr1_170328737_G_A_b38	170297878	A	G	0.0554231	0.0099478	2.54e-08	0.361727	FALSE	FALSE	HAUS4P1	METTL11B	-	2.147	intergenic_variant	-	-	-	-	-	FALSE
5	1	169895831	170928441	KC_QT	3	rs12143005	0.007403	chr1_170467287_C_T_b38	170436428	T	C	0.0515948	0.00977057	1.29e-07	0.39661	FALSE	FALSE	RP11-576I22.2	GORAB	lncRNA,antisense	8.561	intron_variant,non_coding_transcript_variant	ENST00000416416.1,NR_125958.1,ENST00000456083.1,ENST00000446102.1	Transcript	101928650,ENSG00000231407	LOC101928650,RP11-576I22.2	Clone_based_vega_gene,EntrezGene	FALSE
5	1	169895831	170928441	KC_QT	3	rs9725792	0.007403	chr1_170469317_A_G_b38	170438458	G	A	0.0515948	0.00977057	1.29e-07	0.39661	FALSE	FALSE	RP11-576I22.2	GORAB	lncRNA,antisense	5.648	intron_variant,non_coding_transcript_variant	ENST00000416416.1,NR_125958.1,ENST00000456083.1,ENST00000446102.1	Transcript	101928650,ENSG00000231407	LOC101928650,RP11-576I22.2	Clone_based_vega_gene,EntrezGene	FALSE
5	1	169895831	170928441	KC_QT	3	rs12137095	0.007403	chr1_170468411_G_T_b38	170437552	T	G	0.0515948	0.00977057	1.29e-07	0.39661	FALSE	FALSE	RP11-576I22.2	GORAB	lncRNA,antisense	8.481	intron_variant,non_coding_transcript_variant	ENST00000416416.1,NR_125958.1,ENST00000456083.1,ENST00000446102.1	Transcript	101928650,ENSG00000231407	LOC101928650,RP11-576I22.2	Clone_based_vega_gene,EntrezGene	FALSE
5	1	169895831	170928441	KC_QT	3	rs12135231	0.007392	chr1_170466942_G_A_b38	170436083	A	G	0.0515926	0.00977059	1.29e-07	0.396611	FALSE	FALSE	RP11-576I22.2	GORAB	lncRNA,antisense	2.111	intron_variant,non_coding_transcript_variant	ENST00000416416.1,NR_125958.1,ENST00000456083.1,ENST00000446102.1	Transcript	101928650,ENSG00000231407	LOC101928650,RP11-576I22.2	Clone_based_vega_gene,EntrezGene	FALSE
5	1	169895831	170928441	KC_QT	3	1:170447836_CTTTAG_C	0.007233	chr1_170478695_CTTTAG_C_b38	170447836	C	CTTTAG	0.0517256	0.0097764	1.22e-07	0.397187	FALSE	FALSE	RP11-576I22.2	GORAB	lncRNA,antisense	1.68	intron_variant,non_coding_transcript_variant	ENST00000416416.1,NR_125958.1,ENST00000456083.1,ENST00000446102.1	Transcript	101928650,ENSG00000231407	LOC101928650,RP11-576I22.2	Clone_based_vega_gene,EntrezGene	FALSE
5	1	169895831	170928441	KC_QT	3	rs35227427	0.007163	chr1_170499331_G_A_b38	170468472	A	G	0.0515605	0.00977182	1.32e-07	0.396565	TRUE	FALSE	RP11-576I22.2	GORAB	lncRNA,antisense	3.781	intron_variant,non_coding_transcript_variant,upstream_gene_variant	ENST00000416416.1,NR_125958.1,ENST00000456083.1,ENST00000446102.1	Transcript	101928650,ENSG00000231407	LOC101928650,RP11-576I22.2	Clone_based_vega_gene,EntrezGene	FALSE
5	1	169895831	170928441	KC_QT	3	rs6698280	0.007011	chr1_170370450_C_A_b38	170339591	A	C	0.0537927	0.0098858	5.3e-08	0.369792	TRUE	FALSE	HAUS4P1	GORAB	processed_pseudogene,miRNA	6.015	upstream_gene_variant	ENST00000579029.1,ENST00000406739.2	Transcript	ENSG00000263384,ENSG00000226967	AL354732.1,HAUS4P1	Clone_based_ensembl_gene,HGNC	FALSE
5	1	169895831	170928441	KC_QT	3	rs36055856	0.00688	chr1_170333596_C_CTA_b38	170302737	CTA	C	0.0543435	0.00994622	4.68e-08	0.372238	FALSE	FALSE	HAUS4P1	METTL11B	-	0.96	intergenic_variant	-	-	-	-	-	FALSE
5	1	169895831	170928441	KC_QT	3	rs67930609	0.006871	chr1_170333597_T_TAT_b38	170302738	TAT	T	0.0543416	0.00994622	4.68e-08	0.372239	FALSE	FALSE	HAUS4P1	METTL11B	-	0.591	intergenic_variant	-	-	-	-	-	FALSE
5	1	169895831	170928441	KC_QT	3	rs371347054	0.00671	chr1_170363718_TTGTG_T_b38	170332859	T	TTGTG	0.0521603	0.00985582	1.21e-07	0.384629	FALSE	FALSE	HAUS4P1	GORAB	-	11.32	intergenic_variant	-	-	-	-	-	FALSE
5	1	169895831	170928441	KC_QT	3	rs74564162	0.006507	chr1_170323221_T_G_b38	170292362	G	T	0.0552347	0.00994869	2.83e-08	0.361736	FALSE	FALSE	LINC01142	METTL11B	-	4.56	intergenic_variant	-	-	-	-	-	FALSE
5	1	169895831	170928441	KC_QT	3	rs11580214	0.006453	chr1_170373103_T_C_b38	170342244	C	T	0.053684	0.00988605	5.64e-08	0.369767	FALSE	FALSE	HAUS4P1	GORAB	processed_pseudogene,miRNA	5.329	upstream_gene_variant	ENST00000579029.1,ENST00000406739.2	Transcript	ENSG00000263384,ENSG00000226967	AL354732.1,HAUS4P1	Clone_based_ensembl_gene,HGNC	FALSE
5	1	169895831	170928441	KC_QT	3	rs28436845	0.006417	chr1_170331482_G_C_b38	170300623	C	G	0.0552401	0.00994913	2.83e-08	0.361746	FALSE	FALSE	HAUS4P1	METTL11B	-	5.263	intergenic_variant	-	-	-	-	-	FALSE
5	1	169895831	170928441	KC_QT	3	rs12140161	0.006352	chr1_170474869_A_G_b38	170444010	G	A	0.0513151	0.00975637	1.45e-07	0.397181	FALSE	FALSE	RP11-576I22.2	GORAB	lncRNA,antisense	5.122	intron_variant,non_coding_transcript_variant	ENST00000416416.1,NR_125958.1,ENST00000456083.1,ENST00000446102.1	Transcript	101928650,ENSG00000231407	LOC101928650,RP11-576I22.2	Clone_based_vega_gene,EntrezGene	FALSE
5	1	169895831	170928441	KC_QT	3	rs1332971	0.006338	chr1_170328905_C_G_b38	170298046	G	C	0.0552092	0.00994815	2.87e-08	0.36165	FALSE	FALSE	HAUS4P1	METTL11B	-	4.02	intergenic_variant	-	-	-	-	-	FALSE
5	1	169895831	170928441	KC_QT	3	rs4363474	0.006281	chr1_170413757_T_C_b38	170382898	T	C	0.0513235	0.00976806	1.49e-07	0.399842	FALSE	FALSE	HAUS4P1	GORAB	-	2.461	intergenic_variant	-	-	-	-	-	FALSE
5	1	169895831	170928441	KC_QT	3	rs12116910	0.006072	chr1_170496840_A_T_b38	170465981	T	A	0.0512395	0.00975584	1.51e-07	0.397193	TRUE	FALSE	RP11-576I22.2	GORAB	lncRNA,antisense	1.827	intron_variant,non_coding_transcript_variant,upstream_gene_variant	ENST00000416416.1,NR_125958.1,ENST00000456083.1,ENST00000446102.1	Transcript	101928650,ENSG00000231407	LOC101928650,RP11-576I22.2	Clone_based_vega_gene,EntrezGene	FALSE
5	1	169895831	170928441	KC_QT	3	rs12724601	0.00607	chr1_170458369_C_G_b38	170427510	G	C	0.0512661	0.00976226	1.51e-07	0.396829	FALSE	FALSE	RP11-576I22.2	GORAB	lncRNA,antisense	2.802	downstream_gene_variant	ENST00000416416.1,NR_125958.1,ENST00000456083.1,ENST00000446102.1	Transcript	101928650,ENSG00000231407	LOC101928650,RP11-576I22.2	Clone_based_vega_gene,EntrezGene	FALSE
5	1	169895831	170928441	KC_QT	3	rs10919421	0.006056	chr1_170489794_A_T_b38	170458935	T	A	0.0512311	0.00975612	1.52e-07	0.397206	TRUE	FALSE	RP11-576I22.2	GORAB	lncRNA,antisense	11.99	intron_variant,non_coding_transcript_variant	ENST00000416416.1,NR_125958.1,ENST00000456083.1,ENST00000446102.1	Transcript	101928650,ENSG00000231407	LOC101928650,RP11-576I22.2	Clone_based_vega_gene,EntrezGene	FALSE
5	1	169895831	170928441	KC_QT	3	rs1999523	0.005967	chr1_170498035_A_C_b38	170467176	C	A	0.0512058	0.00975679	1.54e-07	0.397182	TRUE	FALSE	RP11-576I22.2	GORAB	lncRNA,antisense	9.906	intron_variant,non_coding_transcript_variant,upstream_gene_variant	ENST00000416416.1,NR_125958.1,ENST00000456083.1,ENST00000446102.1	Transcript	101928650,ENSG00000231407	LOC101928650,RP11-576I22.2	Clone_based_vega_gene,EntrezGene	FALSE
5	1	169895831	170928441	KC_QT	3	1:170305817_CTT_C	0.005939	chr1_170336676_CTT_C_b38	170305817	C	CTT	0.0539316	0.00988308	4.86e-08	0.372267	FALSE	FALSE	HAUS4P1	METTL11B	-	2.873	intergenic_variant	-	-	-	-	-	FALSE
5	1	169895831	170928441	KC_QT	3	rs72709774	0.005907	chr1_170501487_A_C_b38	170470628	C	A	0.0511896	0.00975721	1.56e-07	0.397175	TRUE	FALSE	RP11-576I22.2	GORAB	lncRNA,antisense,CTCF_binding_site	6.32	intron_variant,non_coding_transcript_variant,regulatory_region_variant	ENST00000416416.1,NR_125958.1,ENSR00001789647,ENST00000456083.1	RegulatoryFeature,Transcript	101928650,ENSG00000231407,-	LOC101928650,-,RP11-576I22.2	-,Clone_based_vega_gene,EntrezGene	FALSE
5	1	169895831	170928441	KC_QT	3	1:170430636_GT_G	0.005893	chr1_170461495_GT_G_b38	170430636	G	GT	0.0512604	0.00977889	1.59e-07	0.396393	FALSE	FALSE	RP11-576I22.2	GORAB	lncRNA,promoter_flanking_region,antisense	9.064	non_coding_transcript_exon_variant,downstream_gene_variant,regulatory_region_variant	ENST00000416416.1,NR_125958.1,ENST00000456083.1,ENST00000446102.1,ENSR00001789644	RegulatoryFeature,Transcript	101928650,ENSG00000231407,-	LOC101928650,-,RP11-576I22.2	-,Clone_based_vega_gene,EntrezGene	FALSE
5	1	169895831	170928441	KC_QT	3	rs10919408	0.00589	chr1_170455537_G_A_b38	170424678	A	G	0.051234	0.00976317	1.54e-07	0.396658	FALSE	FALSE	RP11-576I22.2	GORAB	antisense	5.016	downstream_gene_variant	ENST00000416416.1	Transcript	ENSG00000231407	RP11-576I22.2	Clone_based_vega_gene	FALSE
5	1	169895831	170928441	KC_QT	3	rs6675683	0.005879	chr1_170484005_C_G_b38	170453146	G	C	0.0511896	0.00975663	1.55e-07	0.397207	TRUE	FALSE	RP11-576I22.2	GORAB	lncRNA,antisense	2.624	intron_variant,non_coding_transcript_variant	ENST00000416416.1,NR_125958.1,ENST00000456083.1,ENST00000446102.1	Transcript	101928650,ENSG00000231407	LOC101928650,RP11-576I22.2	Clone_based_vega_gene,EntrezGene	FALSE
5	1	169895831	170928441	KC_QT	3	rs12124515	0.005869	chr1_170483360_C_T_b38	170452501	T	C	0.0511871	0.00975664	1.56e-07	0.397209	TRUE	FALSE	RP11-576I22.2	GORAB	lncRNA,open_chromatin_region,antisense	15.28	intron_variant,non_coding_transcript_variant,regulatory_region_variant	ENST00000416416.1,NR_125958.1,ENST00000456083.1,ENSR00001789646,ENST00000446102.1	RegulatoryFeature,Transcript	101928650,ENSG00000231407,-	LOC101928650,-,RP11-576I22.2	-,Clone_based_vega_gene,EntrezGene	FALSE
5	1	169895831	170928441	KC_QT	3	rs12402526	0.005862	chr1_170496507_G_A_b38	170465648	A	G	0.0511847	0.00975624	1.56e-07	0.397216	TRUE	FALSE	RP11-576I22.2	GORAB	lncRNA,antisense	0.346	intron_variant,non_coding_transcript_variant,upstream_gene_variant	ENST00000416416.1,NR_125958.1,ENST00000456083.1,ENST00000446102.1	Transcript	101928650,ENSG00000231407	LOC101928650,RP11-576I22.2	Clone_based_vega_gene,EntrezGene	FALSE
5	1	169895831	170928441	KC_QT	3	rs12119703	0.005858	chr1_170363914_A_C_b38	170333055	C	A	0.0535909	0.00988222	5.88e-08	0.369877	FALSE	FALSE	HAUS4P1	GORAB	-	5.904	intergenic_variant	-	-	-	-	-	FALSE
5	1	169895831	170928441	KC_QT	3	rs12142689	0.005819	chr1_170416417_T_C_b38	170385558	C	T	0.0513902	0.00977307	1.46e-07	0.396235	FALSE	FALSE	RP11-576I22.2	GORAB	-	3.21	intergenic_variant	-	-	-	-	-	FALSE
5	1	169895831	170928441	KC_QT	3	rs4342900	0.005813	chr1_170324027_C_T_b38	170293168	T	C	0.0553362	0.0099546	2.73e-08	0.360795	FALSE	FALSE	LINC01142	METTL11B	-	0.125	intergenic_variant	-	-	-	-	-	FALSE
5	1	169895831	170928441	KC_QT	3	rs35214188	0.005802	chr1_170517342_C_CT_b38	170486483	CT	C	0.0512572	0.00977614	1.58e-07	0.396534	TRUE	TRUE	RP11-576I22.2	GORAB	lncRNA,antisense	6.682	intron_variant,non_coding_transcript_variant	ENST00000456083.1,ENST00000416416.1,NR_125958.1,ENST00000421020.1	Transcript	101928650,ENSG00000231407	LOC101928650,RP11-576I22.2	Clone_based_vega_gene,EntrezGene	FALSE
5	1	169895831	170928441	KC_QT	3	rs12120718	0.005789	chr1_170425109_A_T_b38	170394250	T	A	0.0512328	0.00975017	1.49e-07	0.397019	FALSE	FALSE	RP11-576I22.2	GORAB	-	12.01	intergenic_variant	-	-	-	-	-	FALSE
5	1	169895831	170928441	KC_QT	3	rs12140770	0.005772	chr1_170480094_T_A_b38	170449235	A	T	0.0511694	0.00975633	1.57e-07	0.397214	FALSE	FALSE	RP11-576I22.2	GORAB	lncRNA,antisense	12.92	intron_variant,non_coding_transcript_variant	ENST00000416416.1,NR_125958.1,ENST00000456083.1,ENST00000446102.1	Transcript	101928650,ENSG00000231407	LOC101928650,RP11-576I22.2	Clone_based_vega_gene,EntrezGene	FALSE
5	1	169895831	170928441	KC_QT	3	rs10919391	0.005762	chr1_170412219_T_C_b38	170381360	C	T	0.0513053	0.00977185	1.52e-07	0.395427	FALSE	FALSE	HAUS4P1	GORAB	-	0.685	intergenic_variant	-	-	-	-	-	FALSE
5	1	169895831	170928441	KC_QT	3	rs12119012	0.005752	chr1_170477537_C_T_b38	170446678	T	C	0.0511726	0.00975632	1.57e-07	0.397208	FALSE	FALSE	RP11-576I22.2	GORAB	lncRNA,antisense	4.677	intron_variant,non_coding_transcript_variant	ENST00000416416.1,NR_125958.1,ENST00000456083.1,ENST00000446102.1	Transcript	101928650,ENSG00000231407	LOC101928650,RP11-576I22.2	Clone_based_vega_gene,EntrezGene	FALSE
5	1	169895831	170928441	KC_QT	3	rs11587491	0.005749	chr1_170465006_G_A_b38	170434147	A	G	0.0511809	0.0097563	1.56e-07	0.397164	FALSE	FALSE	RP11-576I22.2	GORAB	lncRNA,antisense	0.088	intron_variant,non_coding_transcript_variant	ENST00000416416.1,NR_125958.1,ENST00000456083.1,ENST00000446102.1	Transcript	101928650,ENSG00000231407	LOC101928650,RP11-576I22.2	Clone_based_vega_gene,EntrezGene	FALSE
5	1	169895831	170928441	KC_QT	3	rs11577004	0.005735	chr1_170471481_C_T_b38	170440622	T	C	0.0511689	0.00975618	1.57e-07	0.397156	FALSE	FALSE	RP11-576I22.2	GORAB	lncRNA,antisense,enhancer	1.462	intron_variant,non_coding_transcript_variant,regulatory_region_variant	ENST00000416416.1,NR_125958.1,ENST00000456083.1,ENST00000446102.1,ENSR00001789645	RegulatoryFeature,Transcript	101928650,ENSG00000231407,-	LOC101928650,-,RP11-576I22.2	-,Clone_based_vega_gene,EntrezGene	FALSE
5	1	169895831	170928441	KC_QT	3	rs113323384	0.00573	chr1_170456712_C_T_b38	170425853	T	C	0.0511286	0.0097599	1.62e-07	0.397051	FALSE	FALSE	RP11-576I22.2	GORAB	lncRNA,antisense	2.117	downstream_gene_variant	ENST00000416416.1,NR_125958.1,ENST00000446102.1	Transcript	101928650,ENSG00000231407	LOC101928650,RP11-576I22.2	Clone_based_vega_gene,EntrezGene	FALSE
5	1	169895831	170928441	KC_QT	3	rs759502878	0.005712	chr1_170510157_AAGCAG_A_b38	170479298	A	AAGCAG	0.0511748	0.00977854	1.67e-07	0.396606	TRUE	TRUE	RP11-576I22.2	GORAB	lncRNA,antisense	1.216	non_coding_transcript_exon_variant,intron_variant,non_coding_transcript_variant	ENST00000456083.1,ENST00000416416.1,NR_125958.1,ENST00000421020.1	Transcript	101928650,ENSG00000231407	LOC101928650,RP11-576I22.2	Clone_based_vega_gene,EntrezGene	FALSE
5	1	169895831	170928441	KC_QT	3	1:170330298_TTTTA_T	0.005704	chr1_170361157_TTTTA_T_b38	170330298	T	TTTTA	0.0537766	0.00989043	5.43e-08	0.37207	FALSE	FALSE	HAUS4P1	GORAB	-	4.616	intergenic_variant	-	-	-	-	-	FALSE
5	1	169895831	170928441	KC_QT	3	rs34161857	0.005651	chr1_170355793_A_T_b38	170324934	T	A	0.0535299	0.00988024	6.05e-08	0.369825	FALSE	FALSE	HAUS4P1	GORAB	-	5.076	intergenic_variant	-	-	-	-	-	FALSE
5	1	169895831	170928441	KC_QT	3	rs72709772	0.005646	chr1_170501277_C_G_b38	170470418	G	C	0.0511179	0.00975714	1.62e-07	0.397169	TRUE	FALSE	RP11-576I22.2	GORAB	lncRNA,antisense	0.851	intron_variant,non_coding_transcript_variant	ENST00000416416.1,NR_125958.1,ENST00000456083.1	Transcript	101928650,ENSG00000231407	LOC101928650,RP11-576I22.2	Clone_based_vega_gene,EntrezGene	FALSE
5	1	169895831	170928441	KC_QT	3	rs12753359	0.005627	chr1_170356074_C_T_b38	170325215	T	C	0.0535325	0.00988069	6.05e-08	0.369832	FALSE	FALSE	HAUS4P1	GORAB	-	2.996	intergenic_variant	-	-	-	-	-	FALSE
5	1	169895831	170928441	KC_QT	3	rs34860969	0.005615	chr1_170348051_G_A_b38	170317192	A	G	0.0534612	0.00987775	6.24e-08	0.370014	FALSE	FALSE	HAUS4P1	METTL11B	-	2.933	intergenic_variant	-	-	-	-	-	FALSE
5	1	169895831	170928441	KC_QT	3	rs12143611	0.005615	chr1_170321434_C_T_b38	170290575	T	C	0.0552441	0.00995455	2.87e-08	0.360679	FALSE	FALSE	LINC01142	METTL11B	-,enhancer	6.06	intergenic_variant,regulatory_region_variant	ENSR00001789630,-	RegulatoryFeature,-	-	-	-	FALSE
5	1	169895831	170928441	KC_QT	3	rs10919416	0.005613	chr1_170472568_T_C_b38	170441709	C	T	0.051132	0.00975655	1.6e-07	0.397218	FALSE	FALSE	RP11-576I22.2	GORAB	lncRNA,antisense	0.756	intron_variant,non_coding_transcript_variant	ENST00000416416.1,NR_125958.1,ENST00000456083.1,ENST00000446102.1	Transcript	101928650,ENSG00000231407	LOC101928650,RP11-576I22.2	Clone_based_vega_gene,EntrezGene	FALSE
5	1	169895831	170928441	KC_QT	3	rs7511715	0.00559	chr1_170463854_T_C_b38	170432995	C	T	0.0511382	0.00975636	1.6e-07	0.39717	FALSE	FALSE	RP11-576I22.2	GORAB	lncRNA,antisense	0.789	intron_variant,non_coding_transcript_variant	ENST00000416416.1,NR_125958.1,ENST00000456083.1,ENST00000446102.1	Transcript	101928650,ENSG00000231407	LOC101928650,RP11-576I22.2	Clone_based_vega_gene,EntrezGene	FALSE
5	1	169895831	170928441	KC_QT	3	rs10919417	0.005587	chr1_170473313_A_C_b38	170442454	C	A	0.0511322	0.00975617	1.6e-07	0.397182	TRUE	FALSE	RP11-576I22.2	GORAB	lncRNA,antisense	2.462	intron_variant,non_coding_transcript_variant	ENST00000416416.1,NR_125958.1,ENST00000456083.1,ENST00000446102.1	Transcript	101928650,ENSG00000231407	LOC101928650,RP11-576I22.2	Clone_based_vega_gene,EntrezGene	FALSE
5	1	169895831	170928441	KC_QT	3	rs9700512	0.005583	chr1_170469384_G_A_b38	170438525	G	A	0.0510691	0.00976863	1.72e-07	0.397503	FALSE	FALSE	RP11-576I22.2	GORAB	lncRNA,antisense	4.782	intron_variant,non_coding_transcript_variant	ENST00000416416.1,NR_125958.1,ENST00000456083.1,ENST00000446102.1	Transcript	101928650,ENSG00000231407	LOC101928650,RP11-576I22.2	Clone_based_vega_gene,EntrezGene	FALSE
5	1	169895831	170928441	KC_QT	3	rs12134215	0.005579	chr1_170320369_G_T_b38	170289510	T	G	0.055237	0.00995478	2.89e-08	0.360672	FALSE	FALSE	LINC01142	METTL11B	-	5.23	intergenic_variant	-	-	-	-	-	FALSE
5	1	169895831	170928441	KC_QT	3	rs6427253	0.005576	chr1_170464260_C_T_b38	170433401	T	C	0.0511331	0.00975641	1.6e-07	0.39717	FALSE	FALSE	RP11-576I22.2	GORAB	lncRNA,antisense	1.315	intron_variant,non_coding_transcript_variant	ENST00000416416.1,NR_125958.1,ENST00000456083.1,ENST00000446102.1	Transcript	101928650,ENSG00000231407	LOC101928650,RP11-576I22.2	Clone_based_vega_gene,EntrezGene	FALSE
5	1	169895831	170928441	KC_QT	3	rs12141076	0.005567	chr1_170410169_T_G_b38	170379310	G	T	0.0512416	0.00977525	1.59e-07	0.395882	FALSE	FALSE	HAUS4P1	GORAB	promoter_flanking_region,-	4.315	intergenic_variant,regulatory_region_variant	ENSR00001789636,-	RegulatoryFeature,-	-	-	-	FALSE
5	1	169895831	170928441	KC_QT	3	rs10919406	0.005534	chr1_170449896_C_G_b38	170419037	G	C	0.0511857	0.00974797	1.52e-07	0.396901	FALSE	FALSE	RP11-576I22.2	GORAB	-	2.594	intergenic_variant	-	-	-	-	-	FALSE
5	1	169895831	170928441	KC_QT	3	rs12139124	0.00553	chr1_170452594_C_T_b38	170421735	T	C	0.0511114	0.00975625	1.62e-07	0.396935	FALSE	FALSE	RP11-576I22.2	GORAB	-	3.058	intergenic_variant	-	-	-	-	-	FALSE
5	1	169895831	170928441	KC_QT	3	rs10919424	0.005524	chr1_170512430_G_A_b38	170481571	A	G	0.0510797	0.00975759	1.66e-07	0.397136	TRUE	TRUE	RP11-576I22.2	GORAB	lncRNA,open_chromatin_region,antisense	0.224	intron_variant,non_coding_transcript_variant,regulatory_region_variant	ENST00000416416.1,NR_125958.1,ENST00000456083.1,ENST00000421020.1,ENSR00001789648	RegulatoryFeature,Transcript	101928650,ENSG00000231407,-	LOC101928650,-,RP11-576I22.2	-,Clone_based_vega_gene,EntrezGene	FALSE
5	1	169895831	170928441	KC_QT	3	rs12734846	0.00551	chr1_170356136_A_G_b38	170325277	G	A	0.0534942	0.00988039	6.18e-08	0.369835	FALSE	FALSE	HAUS4P1	GORAB	-	3.888	intergenic_variant	-	-	-	-	-	FALSE
5	1	169895831	170928441	KC_QT	3	rs17346171	0.005506	chr1_170350433_G_A_b38	170319574	A	G	0.0534777	0.00987899	6.21e-08	0.369851	FALSE	FALSE	HAUS4P1	GORAB	-	9.125	intergenic_variant	-	-	-	-	-	FALSE
5	1	169895831	170928441	KC_QT	3	rs4550116	0.005487	chr1_170357928_C_G_b38	170327069	G	C	0.0534921	0.00988076	6.19e-08	0.369836	FALSE	FALSE	HAUS4P1	GORAB	-	2.393	intergenic_variant	-	-	-	-	-	FALSE
5	1	169895831	170928441	KC_QT	3	rs36064440	0.005469	chr1_170358964_C_G_b38	170328105	G	C	0.0534926	0.00988097	6.19e-08	0.369853	FALSE	FALSE	HAUS4P1	GORAB	-	14.96	intergenic_variant	-	-	-	-	-	FALSE
5	1	169895831	170928441	KC_QT	3	rs12132006	0.005412	chr1_170506248_C_G_b38	170475389	G	C	0.051053	0.00975766	1.68e-07	0.39714	TRUE	FALSE	RP11-576I22.2	GORAB	lncRNA,antisense	0.825	intron_variant,non_coding_transcript_variant,downstream_gene_variant	ENST00000456083.1,ENST00000416416.1,NR_125958.1,ENST00000421020.1	Transcript	101928650,ENSG00000231407	LOC101928650,RP11-576I22.2	Clone_based_vega_gene,EntrezGene	FALSE
5	1	169895831	170928441	KC_QT	3	rs11584810	0.005403	chr1_170502202_C_T_b38	170471343	T	C	0.0510493	0.00975768	1.68e-07	0.397141	TRUE	FALSE	RP11-576I22.2	GORAB	lncRNA,antisense	8.384	intron_variant,non_coding_transcript_variant	ENST00000416416.1,NR_125958.1,ENST00000456083.1	Transcript	101928650,ENSG00000231407	LOC101928650,RP11-576I22.2	Clone_based_vega_gene,EntrezGene	FALSE
5	1	169895831	170928441	KC_QT	3	rs12732119	0.005369	chr1_170318811_C_A_b38	170287952	A	C	0.0551788	0.00995538	2.99e-08	0.36063	FALSE	FALSE	LINC01142	METTL11B	-	11.1	intergenic_variant	-	-	-	-	-	FALSE
5	1	169895831	170928441	KC_QT	3	rs11587811	0.00535	chr1_170513211_C_T_b38	170482352	T	C	0.0510312	0.00975771	1.7e-07	0.397143	TRUE	TRUE	RP11-576I22.2	GORAB	lncRNA,TF_binding_site,antisense,CTCF_binding_site	0.064	intron_variant,non_coding_transcript_variant,regulatory_region_variant	ENST00000416416.1,NR_125958.1,ENST00000456083.1,ENST00000421020.1,ENSR00001507908,ENSR00001789649	RegulatoryFeature,Transcript	101928650,ENSG00000231407,-	LOC101928650,-,RP11-576I22.2	-,Clone_based_vega_gene,EntrezGene	FALSE
5	1	169895831	170928441	KC_QT	3	rs1591147	0.0053	chr1_170476083_T_C_b38	170445224	T	C	0.0509591	0.00975504	1.76e-07	0.398366	TRUE	FALSE	RP11-576I22.2	GORAB	lncRNA,antisense	0.714	intron_variant,non_coding_transcript_variant	ENST00000416416.1,NR_125958.1,ENST00000456083.1,ENST00000446102.1	Transcript	101928650,ENSG00000231407	LOC101928650,RP11-576I22.2	Clone_based_vega_gene,EntrezGene	FALSE
5	1	169895831	170928441	KC_QT	3	rs4423075	0.005269	chr1_170508208_T_C_b38	170477349	C	T	0.0510109	0.00975774	1.72e-07	0.397147	TRUE	TRUE	RP11-576I22.2	GORAB	lncRNA,antisense	5.732	intron_variant,non_coding_transcript_variant,downstream_gene_variant	ENST00000456083.1,ENST00000416416.1,NR_125958.1,ENST00000421020.1	Transcript	101928650,ENSG00000231407	LOC101928650,RP11-576I22.2	Clone_based_vega_gene,EntrezGene	FALSE
5	1	169895831	170928441	KC_QT	3	rs7519067	0.005266	chr1_170426068_T_C_b38	170395209	C	T	0.051102	0.00975059	1.6e-07	0.397039	FALSE	FALSE	RP11-576I22.2	GORAB	-	1.15	intergenic_variant	-	-	-	-	-	FALSE
5	1	169895831	170928441	KC_QT	3	rs12138138	0.005238	chr1_170451780_C_T_b38	170420921	T	C	0.0510219	0.0097537	1.69e-07	0.396974	FALSE	FALSE	RP11-576I22.2	GORAB	-	0.165	intergenic_variant	-	-	-	-	-	FALSE
5	1	169895831	170928441	KC_QT	3	rs77394467	0.005203	chr1_170419055_G_A_b38	170388196	A	G	0.0510579	0.00975538	1.67e-07	0.396928	FALSE	FALSE	RP11-576I22.2	GORAB	-	3.42	intergenic_variant	-	-	-	-	-	FALSE
5	1	169895831	170928441	KC_QT	3	rs76084319	0.005202	chr1_170419135_A_G_b38	170388276	G	A	0.0510578	0.00975538	1.67e-07	0.396927	FALSE	FALSE	RP11-576I22.2	GORAB	-	3.463	intergenic_variant	-	-	-	-	-	FALSE
5	1	169895831	170928441	KC_QT	3	rs10919423	0.005181	chr1_170511390_C_T_b38	170480531	T	C	0.0509862	0.00975781	1.74e-07	0.397151	TRUE	TRUE	RP11-576I22.2	GORAB	lncRNA,antisense	19.31	intron_variant,non_coding_transcript_variant	ENST00000456083.1,ENST00000416416.1,NR_125958.1,ENST00000421020.1	Transcript	101928650,ENSG00000231407	LOC101928650,RP11-576I22.2	Clone_based_vega_gene,EntrezGene	FALSE
5	1	169895831	170928441	KC_QT	3	rs12121358	0.005172	chr1_170349430_C_G_b38	170318571	G	C	0.0533863	0.00987869	6.53e-08	0.369853	FALSE	FALSE	HAUS4P1	METTL11B	-	0.785	intergenic_variant	-	-	-	-	-	FALSE
5	1	169895831	170928441	KC_QT	3	rs34976505	0.00517	chr1_170434559_A_AT_b38	170403700	AT	A	0.0510772	0.00974711	1.61e-07	0.396985	FALSE	FALSE	RP11-576I22.2	GORAB	-	2.182	intergenic_variant	-	-	-	-	-	FALSE
5	1	169895831	170928441	KC_QT	3	rs12130086	0.005139	chr1_170513900_T_A_b38	170483041	A	T	0.0509737	0.00975779	1.76e-07	0.397154	TRUE	TRUE	RP11-576I22.2	GORAB	lncRNA,antisense	6.986	intron_variant,non_coding_transcript_variant	ENST00000456083.1,ENST00000416416.1,NR_125958.1,ENST00000421020.1	Transcript	101928650,ENSG00000231407	LOC101928650,RP11-576I22.2	Clone_based_vega_gene,EntrezGene	FALSE
5	1	169895831	170928441	KC_QT	3	rs12728644	0.005084	chr1_170418404_G_A_b38	170387545	A	G	0.0515406	0.00977436	1.35e-07	0.395642	FALSE	FALSE	RP11-576I22.2	GORAB	-	3.017	intergenic_variant	-	-	-	-	-	FALSE
5	1	169895831	170928441	KC_QT	3	rs6667728	0.005081	chr1_170524266_A_G_b38	170493407	G	A	0.0497372	0.00978506	3.72e-07	0.390749	TRUE	TRUE	RP11-576I22.2	GORAB	lncRNA,antisense	2.736	intron_variant,non_coding_transcript_variant	ENST00000421020.1,NR_125958.1,ENST00000456083.1	Transcript	101928650,ENSG00000231407	LOC101928650,RP11-576I22.2	Clone_based_vega_gene,EntrezGene	FALSE
5	1	169895831	170928441	KC_QT	3	rs10919405	0.005066	chr1_170448614_A_G_b38	170417755	G	A	0.0510404	0.00974664	1.64e-07	0.396958	FALSE	FALSE	RP11-576I22.2	GORAB	-	0.055	intergenic_variant	-	-	-	-	-	FALSE
5	1	169895831	170928441	KC_QT	3	rs3933325	0.005022	chr1_170418369_A_G_b38	170387510	A	G	0.050949	0.0097575	1.78e-07	0.397885	FALSE	FALSE	RP11-576I22.2	GORAB	-	3.897	intergenic_variant	-	-	-	-	-	FALSE
5	1	169895831	170928441	KC_QT	3	rs12409985	0.004964	chr1_170408423_G_A_b38	170377564	A	G	0.0508948	0.00977657	1.94e-07	0.400187	FALSE	FALSE	HAUS4P1	GORAB	-	0.945	intergenic_variant	-	-	-	-	-	FALSE
5	1	169895831	170928441	KC_QT	3	rs17350305	0.004954	chr1_170408059_G_C_b38	170377200	C	G	0.0508856	0.00977146	1.92e-07	0.401643	FALSE	FALSE	HAUS4P1	GORAB	-	4.534	intergenic_variant	-	-	-	-	-	FALSE
5	1	169895831	170928441	KC_QT	3	rs4508077	0.004917	chr1_170492840_A_G_b38	170461981	A	G	0.050794	0.00975485	1.92e-07	0.39786	FALSE	FALSE	RP11-576I22.2	GORAB	lncRNA,antisense	4.826	intron_variant,non_coding_transcript_variant	ENST00000416416.1,NR_125958.1,ENST00000456083.1,ENST00000446102.1	Transcript	101928650,ENSG00000231407	LOC101928650,RP11-576I22.2	Clone_based_vega_gene,EntrezGene	FALSE
5	1	169895831	170928441	KC_QT	3	rs749195331	0.004872	chr1_170507901_AG_A_b38	170477042	AG	A	0.0508637	0.00976936	1.93e-07	0.397368	TRUE	TRUE	RP11-576I22.2	GORAB	lncRNA,antisense	13.23	intron_variant,non_coding_transcript_variant,downstream_gene_variant	ENST00000456083.1,ENST00000416416.1,NR_125958.1,ENST00000421020.1	Transcript	101928650,ENSG00000231407	LOC101928650,RP11-576I22.2	Clone_based_vega_gene,EntrezGene	FALSE
5	1	169895831	170928441	KC_QT	3	rs12066718	0.004852	chr1_170416429_C_A_b38	170385570	C	A	0.0510479	0.00977019	1.75e-07	0.397026	FALSE	FALSE	RP11-576I22.2	GORAB	-	1.841	intergenic_variant	-	-	-	-	-	FALSE
5	1	169895831	170928441	KC_QT	3	rs12124354	0.004803	chr1_170446221_G_C_b38	170415362	C	G	0.0509652	0.00974662	1.71e-07	0.396987	FALSE	FALSE	RP11-576I22.2	GORAB	-	0.013	intergenic_variant	-	-	-	-	-	FALSE
5	1	169895831	170928441	KC_QT	3	rs10919403	0.004799	chr1_170445443_A_G_b38	170414584	G	A	0.0509638	0.00974661	1.71e-07	0.396987	FALSE	FALSE	RP11-576I22.2	GORAB	-,enhancer	10.68	intergenic_variant,regulatory_region_variant	-,ENSR00001789641	RegulatoryFeature,-	-	-	-	FALSE
5	1	169895831	170928441	KC_QT	3	rs12145961	0.004788	chr1_170528385_C_G_b38	170497526	G	C	0.0495766	0.00978807	4.09e-07	0.390734	TRUE	TRUE	RP11-576I22.2	GORAB	lncRNA,protein_coding,misc_RNA,antisense,nonsense_mediated_decay	0.464	intron_variant,non_coding_transcript_variant,upstream_gene_variant	NR_125958.1,ENST00000456083.1,ENST00000367763.3,ENST00000367762.1,NM_152281.3,NR_027397.2,ENST00000498166.1,ENST00000421020.1,NM_001320252.2,NM_001146039.2	Transcript	92344,101928650,ENSG00000231407,ENSG00000120370	RP11-576I22.2,LOC101928650,GORAB	EntrezGene,Clone_based_vega_gene,HGNC	FALSE
5	1	169895831	170928441	KC_QT	3	rs12135132	0.004761	chr1_170524489_A_T_b38	170493630	T	A	0.0496394	0.00978504	3.93e-07	0.390752	TRUE	TRUE	RP11-576I22.2	GORAB	lncRNA,antisense	5.998	intron_variant,non_coding_transcript_variant	ENST00000421020.1,NR_125958.1,ENST00000456083.1	Transcript	101928650,ENSG00000231407	LOC101928650,RP11-576I22.2	Clone_based_vega_gene,EntrezGene	FALSE
5	1	169895831	170928441	KC_QT	3	rs12128573	0.004542	chr1_170421985_C_T_b38	170391126	T	C	0.0509151	0.00975454	1.8e-07	0.396881	FALSE	FALSE	RP11-576I22.2	GORAB	-	1.512	intergenic_variant	-	-	-	-	-	FALSE
5	1	169895831	170928441	KC_QT	3	rs151027117	0.004451	chr1_170425620_G_GAAC_b38	170394761	GAAC	G	0.0508719	0.00975664	1.85e-07	0.396826	FALSE	FALSE	RP11-576I22.2	GORAB	-	2.82	intergenic_variant	-	-	-	-	-	FALSE
5	1	169895831	170928441	KC_QT	3	rs78566080	0.004447	chr1_170323251_C_T_b38	170292392	T	C	0.0548011	0.00995127	3.66e-08	0.361316	FALSE	FALSE	LINC01142	METTL11B	-	5.679	intergenic_variant	-	-	-	-	-	FALSE
5	1	169895831	170928441	KC_QT	3	rs12123065	0.004316	chr1_170426957_C_T_b38	170396098	T	C	0.0508245	0.00975091	1.87e-07	0.397074	FALSE	FALSE	RP11-576I22.2	GORAB	-,enhancer	2.154	intergenic_variant,regulatory_region_variant	-,ENSR00000950413	RegulatoryFeature,-	-	-	-	FALSE
5	1	169895831	170928441	KC_QT	3	rs202191606	0.004309	chr1_170335205_TG_T_b38	170304346	T	TG	0.0536345	0.00990325	6.12e-08	0.369583	FALSE	FALSE	HAUS4P1	METTL11B	-	0.138	intergenic_variant	-	-	-	-	-	FALSE
5	1	169895831	170928441	KC_QT	3	rs6696114	0.004309	chr1_170489875_C_T_b38	170459016	C	T	0.0506236	0.00975356	2.11e-07	0.397972	TRUE	FALSE	RP11-576I22.2	GORAB	lncRNA,antisense	0.269	intron_variant,non_coding_transcript_variant	ENST00000416416.1,NR_125958.1,ENST00000456083.1,ENST00000446102.1	Transcript	101928650,ENSG00000231407	LOC101928650,RP11-576I22.2	Clone_based_vega_gene,EntrezGene	FALSE
5	1	169895831	170928441	KC_QT	3	rs35728538	0.004308	chr1_170524106_C_CT_b38	170493247	CT	C	0.0495876	0.00979942	4.2e-07	0.390486	FALSE	FALSE	RP11-576I22.2	GORAB	lncRNA,antisense	1.199	intron_variant,non_coding_transcript_variant	ENST00000421020.1,NR_125958.1,ENST00000456083.1	Transcript	101928650,ENSG00000231407	LOC101928650,RP11-576I22.2	Clone_based_vega_gene,EntrezGene	FALSE
5	1	169895831	170928441	KC_QT	3	rs1333142	0.004305	chr1_170497313_A_G_b38	170466454	A	G	0.0506232	0.00975306	2.1e-07	0.397999	TRUE	FALSE	RP11-576I22.2	GORAB	lncRNA,antisense	3.119	intron_variant,non_coding_transcript_variant,upstream_gene_variant	ENST00000416416.1,NR_125958.1,ENST00000456083.1,ENST00000446102.1	Transcript	101928650,ENSG00000231407	LOC101928650,RP11-576I22.2	Clone_based_vega_gene,EntrezGene	FALSE
5	1	169895831	170928441	KC_QT	3	rs12135326	0.004263	chr1_170521429_G_A_b38	170490570	A	G	0.0495625	0.00979909	4.25e-07	0.390142	FALSE	FALSE	RP11-576I22.2	GORAB	lncRNA,promoter_flanking_region,antisense	1.369	intron_variant,non_coding_transcript_variant,upstream_gene_variant,regulatory_region_variant	ENST00000416416.1,NR_125958.1,ENST00000456083.1,ENSR00001789650,ENST00000421020.1	RegulatoryFeature,Transcript	101928650,ENSG00000231407,-	LOC101928650,-,RP11-576I22.2	-,Clone_based_vega_gene,EntrezGene	FALSE
5	1	169895831	170928441	KC_QT	3	rs7349087	0.00419	chr1_170431519_T_C_b38	170400660	C	T	0.0507793	0.00975083	1.92e-07	0.397082	FALSE	FALSE	RP11-576I22.2	GORAB	-	4.388	intergenic_variant	-	-	-	-	-	FALSE
5	1	169895831	170928441	KC_QT	3	rs7512094	0.004143	chr1_170439844_A_C_b38	170408985	C	A	0.0507829	0.00974769	1.9e-07	0.396995	FALSE	FALSE	RP11-576I22.2	GORAB	-	3.405	intergenic_variant	-	-	-	-	-	FALSE
5	1	169895831	170928441	KC_QT	3	rs10919418	0.004125	chr1_170474845_A_G_b38	170443986	A	G	0.0505636	0.00975321	2.17e-07	0.39801	FALSE	FALSE	RP11-576I22.2	GORAB	lncRNA,antisense	5.194	intron_variant,non_coding_transcript_variant	ENST00000416416.1,NR_125958.1,ENST00000456083.1,ENST00000446102.1	Transcript	101928650,ENSG00000231407	LOC101928650,RP11-576I22.2	Clone_based_vega_gene,EntrezGene	FALSE
5	1	169895831	170928441	KC_QT	3	rs28702606	0.004112	chr1_170469927_G_A_b38	170439068	G	A	0.0505747	0.00975345	2.16e-07	0.397973	FALSE	FALSE	RP11-576I22.2	GORAB	lncRNA,antisense	0.099	intron_variant,non_coding_transcript_variant	ENST00000416416.1,NR_125958.1,ENST00000456083.1,ENST00000446102.1	Transcript	101928650,ENSG00000231407	LOC101928650,RP11-576I22.2	Clone_based_vega_gene,EntrezGene	FALSE
5	1	169895831	170928441	KC_QT	3	rs17350312	0.004107	chr1_170408259_T_C_b38	170377400	C	T	0.0515837	0.00980171	1.42e-07	0.402863	FALSE	FALSE	HAUS4P1	GORAB	-	4.561	intergenic_variant	-	-	-	-	-	FALSE
5	1	169895831	170928441	KC_QT	3	rs1412890	0.004101	chr1_170444265_C_T_b38	170413406	T	C	0.0509314	0.0097545	1.78e-07	0.396505	FALSE	FALSE	RP11-576I22.2	GORAB	-	20.9	intergenic_variant	-	-	-	-	-	FALSE
5	1	169895831	170928441	KC_QT	3	rs4656776	0.004091	chr1_170500697_C_T_b38	170469838	C	T	0.0505291	0.00975449	2.22e-07	0.397985	TRUE	FALSE	RP11-576I22.2	GORAB	lncRNA,antisense	4.118	intron_variant,non_coding_transcript_variant	ENST00000416416.1,NR_125958.1,ENST00000456083.1	Transcript	101928650,ENSG00000231407	LOC101928650,RP11-576I22.2	Clone_based_vega_gene,EntrezGene	FALSE
5	1	169895831	170928441	KC_QT	3	rs12405323	0.004052	chr1_170449823_G_A_b38	170418964	A	G	0.0507542	0.00975495	1.97e-07	0.396682	FALSE	FALSE	RP11-576I22.2	GORAB	-	4.318	intergenic_variant	-	-	-	-	-	FALSE
5	1	169895831	170928441	KC_QT	3	rs12128140	0.004033	chr1_170437222_C_T_b38	170406363	T	C	0.0507307	0.00974749	1.95e-07	0.397007	FALSE	FALSE	RP11-576I22.2	GORAB	-,CTCF_binding_site	0.791	intergenic_variant,regulatory_region_variant	-,ENSR00001789640	RegulatoryFeature,-	-	-	-	FALSE
5	1	169895831	170928441	KC_QT	3	rs4294468	0.003998	chr1_170464640_G_A_b38	170433781	G	A	0.050526	0.00975295	2.22e-07	0.398007	FALSE	FALSE	RP11-576I22.2	GORAB	lncRNA,antisense	0.077	intron_variant,non_coding_transcript_variant	ENST00000416416.1,NR_125958.1,ENST00000456083.1,ENST00000446102.1	Transcript	101928650,ENSG00000231407	LOC101928650,RP11-576I22.2	Clone_based_vega_gene,EntrezGene	FALSE
5	1	169895831	170928441	KC_QT	3	rs6687988	0.003968	chr1_170469729_A_G_b38	170438870	A	G	0.0505185	0.00975298	2.23e-07	0.398005	FALSE	FALSE	RP11-576I22.2	GORAB	lncRNA,antisense	0.075	intron_variant,non_coding_transcript_variant	ENST00000416416.1,NR_125958.1,ENST00000456083.1,ENST00000446102.1	Transcript	101928650,ENSG00000231407	LOC101928650,RP11-576I22.2	Clone_based_vega_gene,EntrezGene	FALSE
5	1	169895831	170928441	KC_QT	3	rs10919390	0.003954	chr1_170409245_C_T_b38	170378386	T	C	0.0507873	0.00978287	2.09e-07	0.395869	FALSE	FALSE	HAUS4P1	GORAB	-	2.134	intergenic_variant	-	-	-	-	-	FALSE
5	1	169895831	170928441	KC_QT	3	rs10919410	0.003865	chr1_170460651_T_G_b38	170429792	T	G	0.0504768	0.00975306	2.28e-07	0.398011	FALSE	FALSE	RP11-576I22.2	GORAB	lncRNA,antisense	14.99	non_coding_transcript_exon_variant,downstream_gene_variant	ENST00000416416.1,NR_125958.1,ENST00000456083.1,ENST00000446102.1	Transcript	101928650,ENSG00000231407	LOC101928650,RP11-576I22.2	Clone_based_vega_gene,EntrezGene	FALSE
5	1	169895831	170928441	KC_QT	3	rs1591150	0.003846	chr1_170457698_A_G_b38	170426839	A	G	0.0504979	0.00975478	2.26e-07	0.397991	FALSE	FALSE	RP11-576I22.2	GORAB	lncRNA,antisense	4.31	downstream_gene_variant	ENST00000416416.1,NR_125958.1,ENST00000456083.1,ENST00000446102.1	Transcript	101928650,ENSG00000231407	LOC101928650,RP11-576I22.2	Clone_based_vega_gene,EntrezGene	FALSE
5	1	169895831	170928441	KC_QT	3	rs12139302	0.00383	chr1_170349290_A_C_b38	170318431	C	A	0.0528663	0.00987528	8.66e-08	0.370313	FALSE	FALSE	HAUS4P1	METTL11B	-	0.555	intergenic_variant	-	-	-	-	-	FALSE
5	1	169895831	170928441	KC_QT	3	rs3923079	0.003827	chr1_170493326_A_G_b38	170462467	A	G	0.0504762	0.00975928	2.32e-07	0.397917	TRUE	FALSE	RP11-576I22.2	GORAB	lncRNA,antisense	4.378	intron_variant,non_coding_transcript_variant	ENST00000416416.1,NR_125958.1,ENST00000456083.1,ENST00000446102.1	Transcript	101928650,ENSG00000231407	LOC101928650,RP11-576I22.2	Clone_based_vega_gene,EntrezGene	FALSE
5	1	169895831	170928441	KC_QT	3	rs12402306	0.003796	chr1_170408277_C_T_b38	170377418	T	C	0.0507529	0.00979916	2.23e-07	0.399034	FALSE	FALSE	HAUS4P1	GORAB	-	5.072	intergenic_variant	-	-	-	-	-	FALSE
5	1	169895831	170928441	KC_QT	3	rs10919401	0.003717	chr1_170441228_T_A_b38	170410369	A	T	0.0506225	0.00974736	2.07e-07	0.397046	FALSE	FALSE	RP11-576I22.2	GORAB	-	1.289	intergenic_variant	-	-	-	-	-	FALSE
5	1	169895831	170928441	KC_QT	3	rs10800526	0.003714	chr1_170511151_G_A_b38	170480292	G	A	0.0503593	0.00975423	2.44e-07	0.398091	TRUE	TRUE	RP11-576I22.2	GORAB	lncRNA,antisense	0.008	intron_variant,non_coding_transcript_variant	ENST00000456083.1,ENST00000416416.1,NR_125958.1,ENST00000421020.1	Transcript	101928650,ENSG00000231407	LOC101928650,RP11-576I22.2	Clone_based_vega_gene,EntrezGene	FALSE
5	1	169895831	170928441	KC_QT	3	rs1928716	0.003693	chr1_170513160_T_C_b38	170482301	T	C	0.0503854	0.00975473	2.41e-07	0.397918	TRUE	TRUE	RP11-576I22.2	GORAB	lncRNA,antisense,CTCF_binding_site	5.621	intron_variant,non_coding_transcript_variant,regulatory_region_variant	ENST00000416416.1,NR_125958.1,ENST00000456083.1,ENST00000421020.1,ENSR00001789649	RegulatoryFeature,Transcript	101928650,ENSG00000231407,-	LOC101928650,-,RP11-576I22.2	-,Clone_based_vega_gene,EntrezGene	FALSE
5	1	169895831	170928441	KC_QT	3	rs35206020	0.003566	chr1_170475641_C_CA_b38	170444782	C	CA	0.0505082	0.00977033	2.35e-07	0.397971	FALSE	FALSE	RP11-576I22.2	GORAB	lncRNA,antisense	0.453	intron_variant,non_coding_transcript_variant	ENST00000416416.1,NR_125958.1,ENST00000456083.1,ENST00000446102.1	Transcript	101928650,ENSG00000231407	LOC101928650,RP11-576I22.2	Clone_based_vega_gene,EntrezGene	FALSE
5	1	169895831	170928441	KC_QT	3	rs1537390	0.003415	chr1_170504518_C_G_b38	170473659	C	G	0.050279	0.0097555	2.56e-07	0.398028	TRUE	FALSE	RP11-576I22.2	GORAB	lncRNA,antisense	1.73	intron_variant,non_coding_transcript_variant	ENST00000416416.1,NR_125958.1,ENST00000456083.1	Transcript	101928650,ENSG00000231407	LOC101928650,RP11-576I22.2	Clone_based_vega_gene,EntrezGene	FALSE
5	1	169895831	170928441	KC_QT	3	rs12758213	0.003394	chr1_170465880_A_G_b38	170435021	G	A	0.0501795	0.00979843	3.04e-07	0.394044	FALSE	FALSE	RP11-576I22.2	GORAB	lncRNA,antisense	5.04	intron_variant,non_coding_transcript_variant	ENST00000416416.1,NR_125958.1,ENST00000456083.1,ENST00000446102.1	Transcript	101928650,ENSG00000231407	LOC101928650,RP11-576I22.2	Clone_based_vega_gene,EntrezGene	FALSE
5	1	169895831	170928441	KC_QT	3	rs12408130	0.003147	chr1_170406522_A_G_b38	170375663	G	A	0.0489848	0.00984948	6.6e-07	0.384087	FALSE	FALSE	HAUS4P1	GORAB	-	0.415	intergenic_variant	-	-	-	-	-	FALSE
5	1	169895831	170928441	KC_QT	3	rs4399219	0.003016	chr1_170413635_C_T_b38	170382776	C	T	0.0502535	0.00977406	2.73e-07	0.39676	FALSE	FALSE	HAUS4P1	GORAB	-	10.57	intergenic_variant	-	-	-	-	-	FALSE
5	1	169895831	170928441	KC_QT	3	rs2421326	0.003006	chr1_170543228_T_A_b38	170512369	T	A	0.0484479	0.00979731	7.63e-07	0.387729	TRUE	TRUE	GORAB	GORAB	retained_intron,protein_coding,misc_RNA,nonsense_mediated_decay,processed_transcript	1.963	downstream_gene_variant,upstream_gene_variant,NMD_transcript_variant,intron_variant,non_coding_transcript_variant	ENST00000367763.3,ENST00000367762.1,ENST00000475113.1,ENST00000498600.2,NM_152281.3,NR_027397.2,ENST00000498166.1,ENST00000465717.1,NM_001320252.2,NM_001146039.2	Transcript	92344,ENSG00000120370	GORAB	EntrezGene,HGNC	FALSE
5	1	169895831	170928441	KC_QT	3	rs2183372	0.002959	chr1_170534878_G_A_b38	170504019	G	A	0.0484244	0.00979873	7.75e-07	0.387649	TRUE	TRUE	GORAB	GORAB	lncRNA,retained_intron,protein_coding,misc_RNA,antisense,nonsense_mediated_decay,processed_transcript	4.826	NMD_transcript_variant,intron_variant,non_coding_transcript_variant,upstream_gene_variant	NR_125958.1,ENST00000456083.1,ENST00000367763.3,ENST00000367762.1,ENST00000498600.2,NM_152281.3,NR_027397.2,ENST00000498166.1,ENST00000421020.1,ENST00000465717.1,NM_001320252.2,NM_001146039.2	Transcript	92344,101928650,ENSG00000231407,ENSG00000120370	RP11-576I22.2,LOC101928650,GORAB	EntrezGene,Clone_based_vega_gene,HGNC	FALSE
5	1	169895831	170928441	KC_QT	3	rs4656781	0.002849	chr1_170541165_C_T_b38	170510306	C	T	0.0483692	0.00979791	7.96e-07	0.387673	TRUE	TRUE	GORAB	GORAB	retained_intron,protein_coding,misc_RNA,nonsense_mediated_decay,processed_transcript	1.73	downstream_gene_variant,upstream_gene_variant,NMD_transcript_variant,intron_variant,non_coding_transcript_variant	ENST00000367763.3,ENST00000367762.1,ENST00000475113.1,ENST00000498600.2,NM_152281.3,NR_027397.2,ENST00000498166.1,ENST00000465717.1,NM_001320252.2,NM_001146039.2	Transcript	92344,ENSG00000120370	GORAB	EntrezGene,HGNC	FALSE
5	1	169895831	170928441	KC_QT	3	rs35554172	0.002819	chr1_170416183_G_GA_b38	170385324	G	GA	0.0501648	0.00976899	2.83e-07	0.397858	FALSE	FALSE	RP11-576I22.2	GORAB	promoter_flanking_region,-	3.893	intergenic_variant,regulatory_region_variant	-,ENSR00001789637	RegulatoryFeature,-	-	-	-	FALSE
5	1	169895831	170928441	KC_QT	3	rs4281371	0.002772	chr1_170458395_A_G_b38	170427536	A	G	0.0500202	0.00975886	2.97e-07	0.397613	FALSE	FALSE	RP11-576I22.2	GORAB	lncRNA,antisense	3.69	downstream_gene_variant	ENST00000416416.1,NR_125958.1,ENST00000456083.1,ENST00000446102.1	Transcript	101928650,ENSG00000231407	LOC101928650,RP11-576I22.2	Clone_based_vega_gene,EntrezGene	FALSE
5	1	169895831	170928441	KC_QT	3	rs12120764	0.002737	chr1_170545088_G_A_b38	170514229	A	G	0.0490557	0.00982829	6.01e-07	0.381291	TRUE	TRUE	GORAB	GORAB	retained_intron,protein_coding,misc_RNA,promoter_flanking_region,nonsense_mediated_decay	10.49	3_prime_UTR_variant,regulatory_region_variant,NMD_transcript_variant,intron_variant,non_coding_transcript_variant	ENST00000367763.3,ENST00000367762.1,ENST00000475113.1,ENST00000498600.2,NM_152281.3,NR_027397.2,ENST00000498166.1,ENSR00001789653,NM_001320252.2,NM_001146039.2	RegulatoryFeature,Transcript	92344,-,ENSG00000120370	-,GORAB	EntrezGene,-,HGNC	FALSE
5	1	169895831	170928441	KC_QT	3	rs66639118	0.002671	chr1_170541472_G_T_b38	170510613	T	G	0.0490195	0.00982845	6.13e-07	0.381301	TRUE	TRUE	GORAB	GORAB	retained_intron,protein_coding,misc_RNA,nonsense_mediated_decay,processed_transcript	0.413	downstream_gene_variant,upstream_gene_variant,NMD_transcript_variant,intron_variant,non_coding_transcript_variant	ENST00000367763.3,ENST00000367762.1,ENST00000475113.1,ENST00000498600.2,NM_152281.3,NR_027397.2,ENST00000498166.1,ENST00000465717.1,NM_001320252.2,NM_001146039.2	Transcript	92344,ENSG00000120370	GORAB	EntrezGene,HGNC	FALSE
5	1	169895831	170928441	KC_QT	3	rs12138428	0.002617	chr1_170536047_T_G_b38	170505188	G	T	0.0489846	0.00982825	6.24e-07	0.381405	TRUE	TRUE	GORAB	GORAB	lncRNA,retained_intron,protein_coding,misc_RNA,antisense,nonsense_mediated_decay,processed_transcript	1.05	NMD_transcript_variant,intron_variant,non_coding_transcript_variant,upstream_gene_variant	NR_125958.1,ENST00000456083.1,ENST00000367763.3,ENST00000367762.1,ENST00000498600.2,NM_152281.3,NR_027397.2,ENST00000498166.1,ENST00000421020.1,ENST00000465717.1,NM_001320252.2,NM_001146039.2	Transcript	92344,101928650,ENSG00000231407,ENSG00000120370	RP11-576I22.2,LOC101928650,GORAB	EntrezGene,Clone_based_vega_gene,HGNC	FALSE
5	1	169895831	170928441	KC_QT	3	rs10919426	0.002448	chr1_170532605_C_G_b38	170501746	G	C	0.048837	0.00982487	6.68e-07	0.381775	TRUE	TRUE	GORAB	GORAB	lncRNA,promoter,protein_coding,misc_RNA,antisense,nonsense_mediated_decay,processed_transcript	6.431	non_coding_transcript_exon_variant,upstream_gene_variant,regulatory_region_variant,NMD_transcript_variant,intron_variant,non_coding_transcript_variant	NR_125958.1,ENST00000456083.1,ENST00000367763.3,ENST00000367762.1,ENSR00000015576,NM_152281.3,NR_027397.2,ENST00000498166.1,ENST00000421020.1,ENST00000465717.1,NM_001320252.2,NM_001146039.2	RegulatoryFeature,Transcript	ENSG00000120370,92344,101928650,ENSG00000231407,-	RP11-576I22.2,LOC101928650,-,GORAB	EntrezGene,Clone_based_vega_gene,HGNC,-	FALSE
5	1	169895831	170928441	KC_QT	3	rs12132288	0.002412	chr1_170397300_A_G_b38	170366441	G	A	0.0485784	0.00981744	7.51e-07	0.384401	FALSE	FALSE	HAUS4P1	GORAB	-	15.07	intergenic_variant	-	-	-	-	-	FALSE
5	1	169895831	170928441	KC_QT	3	rs4537621	0.002374	chr1_170367094_G_A_b38	170336235	A	G	0.0562495	0.00975714	8.2e-09	0.39927	FALSE	FALSE	HAUS4P1	GORAB	processed_pseudogene,miRNA	5.147	downstream_gene_variant	ENST00000579029.1,ENST00000406739.2	Transcript	ENSG00000263384,ENSG00000226967	AL354732.1,HAUS4P1	Clone_based_ensembl_gene,HGNC	FALSE
5	1	169895831	170928441	KC_QT	3	rs12129359	0.001922	chr1_170388902_A_G_b38	170358043	G	A	0.0482229	0.00981583	9e-07	0.3847	FALSE	FALSE	HAUS4P1	GORAB	-	8.297	intergenic_variant	-	-	-	-	-	FALSE
5	1	169895831	170928441	KC_QT	3	rs10919381	0.001827	chr1_170390302_T_C_b38	170359443	C	T	0.0481012	0.00981346	9.53e-07	0.384849	FALSE	FALSE	HAUS4P1	GORAB	-	0.168	intergenic_variant	-	-	-	-	-	FALSE
5	1	169895831	170928441	KC_QT	3	rs10919383	0.001763	chr1_170392395_A_C_b38	170361536	C	A	0.0480444	0.00981461	9.84e-07	0.384833	FALSE	FALSE	HAUS4P1	GORAB	-	8.556	intergenic_variant	-	-	-	-	-	FALSE
5	1	169895831	170928441	KC_QT	3	rs10919382	0.0017	chr1_170392023_A_G_b38	170361164	G	A	0.0479929	0.00981263	1.01e-06	0.384883	FALSE	FALSE	HAUS4P1	GORAB	-	6.126	intergenic_variant	-	-	-	-	-	FALSE
5	1	169895831	170928441	KC_QT	3	1:170355740_TTTTA_T	0.00143	chr1_170386599_TTTTA_T_b38	170355740	T	TTTTA	0.0478185	0.0098272	1.14e-06	0.384689	FALSE	FALSE	HAUS4P1	GORAB	-	9.073	intergenic_variant	-	-	-	-	-	FALSE
5	1	169895831	170928441	KC_QT	3	rs12131969	0.001429	chr1_170382960_G_A_b38	170352101	A	G	0.0477242	0.00981003	1.15e-06	0.384711	FALSE	FALSE	HAUS4P1	GORAB	-	4.282	intergenic_variant	-	-	-	-	-	FALSE
5	1	169895831	170928441	KC_QT	3	rs4623763	0.001397	chr1_170380574_G_A_b38	170349715	A	G	0.0476424	0.00980693	1.19e-06	0.384917	FALSE	FALSE	HAUS4P1	GORAB	-	14.32	intergenic_variant	-	-	-	-	-	FALSE
5	1	169895831	170928441	KC_QT	3	rs10919378	0.001367	chr1_170385246_G_A_b38	170354387	A	G	0.0476547	0.00981019	1.19e-06	0.384727	FALSE	FALSE	HAUS4P1	GORAB	-	3.809	intergenic_variant	-	-	-	-	-	FALSE
5	1	169895831	170928441	KC_QT	3	rs11586686	0.001336	chr1_170385705_C_T_b38	170354846	T	C	0.0476391	0.00980936	1.2e-06	0.384785	FALSE	FALSE	HAUS4P1	GORAB	-	0.24	intergenic_variant	-	-	-	-	-	FALSE
5	1	169895831	170928441	KC_QT	3	rs10919379	0.001287	chr1_170385436_T_C_b38	170354577	C	T	0.047592	0.00980923	1.23e-06	0.384778	FALSE	FALSE	HAUS4P1	GORAB	-	3.2	intergenic_variant	-	-	-	-	-	FALSE
5	1	169895831	170928441	KC_QT	3	1:170387567_AT_A	0.001276	chr1_170418426_AT_A_b38	170387567	AT	A	0.0490226	0.00966926	3.99e-07	0.428045	FALSE	FALSE	RP11-576I22.2	GORAB	-	2.271	intergenic_variant	-	-	-	-	-	FALSE
5	1	169895831	170928441	KC_QT	3	rs10919376	0.001251	chr1_170380908_T_G_b38	170350049	G	T	0.0475296	0.00980757	1.26e-06	0.384806	FALSE	FALSE	HAUS4P1	GORAB	-	11.85	intergenic_variant	-	-	-	-	-	FALSE
5	1	169895831	170928441	KC_QT	3	rs10919375	0.001248	chr1_170379996_A_G_b38	170349137	G	A	0.0475242	0.0098075	1.26e-06	0.384804	FALSE	FALSE	HAUS4P1	GORAB	-	15.22	intergenic_variant	-	-	-	-	-	FALSE
5	1	169895831	170928441	KC_QT	3	rs12145296	0.00121	chr1_170420374_A_G_b38	170389515	G	A	0.0486723	0.00964696	4.54e-07	0.42426	FALSE	FALSE	RP11-576I22.2	GORAB	-	3.008	intergenic_variant	-	-	-	-	-	FALSE
5	1	169895831	170928441	KC_QT	3	rs113189496	0.001201	chr1_170419440_G_A_b38	170388581	A	G	0.048641	0.00965364	4.7e-07	0.424144	FALSE	FALSE	RP11-576I22.2	GORAB	-	3.188	intergenic_variant	-	-	-	-	-	FALSE
5	1	169895831	170928441	KC_QT	3	1:170352513_CT_C	0.001181	chr1_170383372_CT_C_b38	170352513	C	CT	0.0474778	0.00981631	1.32e-06	0.384264	FALSE	FALSE	HAUS4P1	GORAB	-	2.103	intergenic_variant	-	-	-	-	-	FALSE
5	1	169895831	170928441	KC_QT	3	rs12122951	0.001176	chr1_170423785_G_A_b38	170392926	A	G	0.0486416	0.00964693	4.61e-07	0.42427	FALSE	FALSE	RP11-576I22.2	GORAB	-	2.071	intergenic_variant	-	-	-	-	-	FALSE
5	1	169895831	170928441	KC_QT	3	rs112034010	0.001175	chr1_170418585_C_T_b38	170387726	T	C	0.0490889	0.00967029	3.86e-07	0.422907	FALSE	FALSE	RP11-576I22.2	GORAB	-	3.519	intergenic_variant	-	-	-	-	-	FALSE
5	1	169895831	170928441	KC_QT	3	rs12133110	0.001164	chr1_170384295_G_A_b38	170353436	A	G	0.0474478	0.00980887	1.32e-06	0.384988	FALSE	FALSE	HAUS4P1	GORAB	-	7.466	intergenic_variant	-	-	-	-	-	FALSE
5	1	169895831	170928441	KC_QT	3	rs12140680	0.001092	chr1_170384087_C_G_b38	170353228	G	C	0.047362	0.00981736	1.41e-06	0.384273	FALSE	FALSE	HAUS4P1	GORAB	-	1.987	intergenic_variant	-	-	-	-	-	FALSE
5	1	169895831	170928441	KC_QT	3	rs12130105	0.00102	chr1_170388815_T_A_b38	170357956	A	T	0.0475087	0.00981205	1.29e-06	0.389125	FALSE	FALSE	HAUS4P1	GORAB	-	4.391	intergenic_variant	-	-	-	-	-	FALSE
5	1	169895831	170928441	KC_QT	3	rs6667462	0.001005	chr1_170396869_T_C_b38	170366010	C	T	0.0470676	0.00987322	1.87e-06	0.377589	FALSE	FALSE	HAUS4P1	GORAB	-	1.555	intergenic_variant	-	-	-	-	-	FALSE
5	1	169895831	170928441	KC_QT	3	rs12133032	0.0009591	chr1_170384065_G_C_b38	170353206	C	G	0.0472309	0.00981622	1.5e-06	0.384321	FALSE	FALSE	HAUS4P1	GORAB	-	4.072	intergenic_variant	-	-	-	-	-	FALSE
5	1	169895831	170928441	KC_QT	3	rs10800520	0.000884	chr1_170412990_G_A_b38	170382131	G	A	0.0481857	0.00966469	6.19e-07	0.423444	FALSE	FALSE	HAUS4P1	GORAB	-	7.424	intergenic_variant	-	-	-	-	-	FALSE
5	1	169895831	170928441	KC_QT	3	rs776526637	0.0008678	chr1_170383425_CTA_C_b38	170352566	C	CTA	0.0473074	0.00982795	1.49e-06	0.384872	FALSE	FALSE	HAUS4P1	GORAB	-	1.384	intergenic_variant	-	-	-	-	-	FALSE
5	1	169895831	170928441	KC_QT	3	rs10919394	0.0008338	chr1_170420647_T_C_b38	170389788	T	C	0.0481328	0.00964546	6.05e-07	0.425046	FALSE	FALSE	RP11-576I22.2	GORAB	-	1.932	intergenic_variant	-	-	-	-	-	FALSE
5	1	169895831	170928441	KC_QT	3	rs10800521	0.000794	chr1_170423885_A_G_b38	170393026	A	G	0.0480827	0.00964552	6.21e-07	0.425089	FALSE	FALSE	RP11-576I22.2	GORAB	-	3.738	intergenic_variant	-	-	-	-	-	FALSE
5	1	169895831	170928441	KC_QT	3	rs141290797	0.0007902	chr1_170391350_C_CT_b38	170360491	CT	C	0.0471041	0.00984183	1.7e-06	0.382924	FALSE	FALSE	HAUS4P1	GORAB	-	3.095	intergenic_variant	-	-	-	-	-	FALSE
5	1	169895831	170928441	KC_QT	3	rs6689586	0.0007641	chr1_170423160_C_T_b38	170392301	C	T	0.0480308	0.00964602	6.39e-07	0.425043	FALSE	FALSE	RP11-576I22.2	GORAB	-	0.773	intergenic_variant	-	-	-	-	-	FALSE
5	1	169895831	170928441	KC_QT	3	rs2027020	0.0007492	chr1_170417993_C_T_b38	170387134	C	T	0.0479969	0.00964545	6.5e-07	0.425133	FALSE	FALSE	RP11-576I22.2	GORAB	-	5.264	intergenic_variant	-	-	-	-	-	FALSE
5	1	169895831	170928441	KC_QT	3	rs1591148	0.0007172	chr1_170417562_G_T_b38	170386703	G	T	0.0479603	0.00965658	6.83e-07	0.424658	FALSE	FALSE	RP11-576I22.2	GORAB	-	5.975	intergenic_variant	-	-	-	-	-	FALSE
5	1	169895831	170928441	KC_QT	3	rs1591149	0.000692	chr1_170417575_T_C_b38	170386716	T	C	0.0479371	0.00965632	6.91e-07	0.424691	FALSE	FALSE	RP11-576I22.2	GORAB	-	5.915	intergenic_variant	-	-	-	-	-	FALSE
5	1	169895831	170928441	KC_QT	3	rs6665215	0.0006038	chr1_170423140_A_G_b38	170392281	A	G	0.0477118	0.00964615	7.58e-07	0.425095	FALSE	FALSE	RP11-576I22.2	GORAB	-	4.757	intergenic_variant	-	-	-	-	-	FALSE
5	1	169895831	170928441	KC_QT	3	rs12130520	0.0005295	chr1_170570359_G_A_b38	170539500	A	G	0.0484082	0.00976649	7.19e-07	0.393627	TRUE	TRUE	RP11-545I10.2	GORAB	-	1.521	intergenic_variant	-	-	-	-	-	FALSE
5	1	169895831	170928441	KC_QT	3	rs756519063	0.0004952	chr1_170420737_TC_T_b38	170389878	TC	T	0.0475651	0.00965737	8.44e-07	0.424656	FALSE	FALSE	RP11-576I22.2	GORAB	-	1.188	intergenic_variant	-	-	-	-	-	FALSE
5	1	169895831	170928441	KC_QT	3	rs11578119	0.0004774	chr1_170532315_C_T_b38	170501456	T	C	0.0449469	0.00978932	4.41e-06	0.390216	TRUE	TRUE	GORAB	GORAB	lncRNA,promoter,protein_coding,misc_RNA,antisense,nonsense_mediated_decay,processed_transcript	8.731	upstream_gene_variant,regulatory_region_variant,NMD_transcript_variant,intron_variant,non_coding_transcript_variant	NR_125958.1,ENST00000456083.1,ENST00000367763.3,ENST00000367762.1,ENSR00000015576,NM_152281.3,NR_027397.2,ENST00000498166.1,ENST00000421020.1,ENST00000465717.1,NM_001320252.2,NM_001146039.2	RegulatoryFeature,Transcript	ENSG00000120370,92344,101928650,ENSG00000231407,-	RP11-576I22.2,LOC101928650,-,GORAB	EntrezGene,Clone_based_vega_gene,HGNC,-	FALSE
5	1	169895831	170928441	KC_QT	3	rs55707873	0.000448	chr1_170418424_G_A_b38	170387565	G	A	0.047788	0.0096751	7.86e-07	0.430282	FALSE	FALSE	RP11-576I22.2	GORAB	-	3.114	intergenic_variant	-	-	-	-	-	FALSE
5	1	169895831	170928441	KC_QT	3	rs1888173	0.0002338	chr1_170561516_A_G_b38	170530657	G	A	0.0473711	0.009752	1.19e-06	0.394782	TRUE	TRUE	GORAB	GORAB	-	0.866	intergenic_variant	-	-	-	-	-	FALSE
5	1	169895831	170928441	KC_QT	3	rs12126472	0.000208	chr1_170560912_G_T_b38	170530053	T	G	0.0473068	0.00975124	1.23e-06	0.394751	TRUE	TRUE	GORAB	GORAB	-	0.927	intergenic_variant	-	-	-	-	-	FALSE
5	1	169895831	170928441	KC_QT	3	rs10919430	0.0002078	chr1_170560429_G_A_b38	170529570	A	G	0.047303	0.00975106	1.23e-06	0.394759	TRUE	TRUE	GORAB	GORAB	-	0.378	intergenic_variant	-	-	-	-	-	FALSE
5	1	169895831	170928441	KC_QT	3	rs12134482	0.0001772	chr1_170573679_G_A_b38	170542820	A	G	0.0472884	0.00975987	1.27e-06	0.396805	TRUE	TRUE	RP11-545I10.2	GORAB	-	0.912	intergenic_variant	-	-	-	-	-	FALSE
5	1	169895831	170928441	KC_QT	3	rs12140689	0.0001124	chr1_170577556_C_T_b38	170546697	T	C	0.0470039	0.0097635	1.48e-06	0.396644	TRUE	TRUE	RP11-545I10.2	GORAB	-	1.206	intergenic_variant	-	-	-	-	-	FALSE
5	1	169895831	170928441	KC_QT	3	rs12132914	9.22e-05	chr1_170574634_T_C_b38	170543775	C	T	0.0468708	0.00976147	1.58e-06	0.396786	TRUE	TRUE	RP11-545I10.2	GORAB	-	12.57	intergenic_variant	-	-	-	-	-	FALSE
5	1	169895831	170928441	KC_QT	3	rs10919411	6.31e-05	chr1_170464757_G_A_b38	170433898	A	G	-0.0500601	0.00958456	1.77e-07	0.452052	FALSE	FALSE	RP11-576I22.2	GORAB	lncRNA,antisense	3.145	intron_variant,non_coding_transcript_variant	ENST00000416416.1,NR_125958.1,ENST00000456083.1,ENST00000446102.1	Transcript	101928650,ENSG00000231407	LOC101928650,RP11-576I22.2	Clone_based_vega_gene,EntrezGene	FALSE
5	1	169895831	170928441	KC_QT	3	rs55679115	2.1e-05	chr1_170575371_A_C_b38	170544512	C	A	0.0460973	0.00979601	2.53e-06	0.402782	FALSE	FALSE	RP11-545I10.2	GORAB	-	2.308	intergenic_variant	-	-	-	-	-	FALSE
6	1	207819000	208158787	KC_GWAS	1	rs1204707	0.1169	chr1_207848946_T_C_b38	208022291	C	T	-0.0595299	0.00957035	4.99e-10	0.460068	FALSE	FALSE	C1orf132	CD34	lincRNA,processed_transcript	3.165	intron_variant,non_coding_transcript_variant	ENST00000608023.1,ENST00000415882.1	Transcript	ENSG00000203709	C1orf132	HGNC	FALSE
6	1	207819000	208158787	KC_GWAS	1	rs761277	0.0964	chr1_207819666_A_G_b38	207993011	G	A	0.0628749	0.00994357	2.58e-10	0.36014	FALSE	FALSE	C1orf132	CD46	lncRNA,lincRNA,processed_transcript,promoter	0.282	non_coding_transcript_exon_variant,intron_variant,non_coding_transcript_variant,regulatory_region_variant	NR_135299.1,ENST00000608023.1,ENST00000415882.1,NR_026817.1,ENST00000487977.1,ENSR00001794143,NR_135298.1	RegulatoryFeature,Transcript	148696,ENSG00000203709,-,100128537	C1orf132,-,LOC148696	EntrezGene,-,HGNC	FALSE
6	1	207819000	208158787	KC_GWAS	1	rs2745951	0.09094	chr1_207887462_A_G_b38	208060807	G	A	0.0650344	0.0097385	2.44e-11	0.393725	TRUE	TRUE	CD34	CD34	processed_transcript,protein_coding	0.535	3_prime_UTR_variant,non_coding_transcript_variant,intron_variant	ENST00000485761.1,NM_001773.3,ENST00000537704.1,ENST00000356522.4,ENST00000310833.7,NM_001025109.2,ENST00000367036.3	Transcript	947,ENSG00000174059	CD34	EntrezGene,HGNC	FALSE
6	1	207819000	208158787	KC_GWAS	1	rs3849274	0.089	chr1_207848212_T_A_b38	208021557	A	T	-0.0595758	0.00975066	1e-09	0.396959	TRUE	FALSE	C1orf132	CD34	lincRNA,processed_transcript	14	intron_variant,non_coding_transcript_variant	ENST00000608023.1,ENST00000415882.1	Transcript	ENSG00000203709	C1orf132	HGNC	FALSE
6	1	207819000	208158787	KC_GWAS	1	rs747691099	0.08404	chr1_207832322_A_ACGTTTTCATAT_b38	208005667	ACGTTTTCATAT	A	-0.0589934	0.00957548	7.27e-10	0.459349	FALSE	FALSE	C1orf132	CD46	lincRNA,processed_transcript	-	intron_variant,non_coding_transcript_variant	ENST00000608023.1,ENST00000415882.1	Transcript	ENSG00000203709	C1orf132	HGNC	FALSE
6	1	207819000	208158787	KC_GWAS	1	rs1204706	0.07914	chr1_207847715_G_T_b38	208021060	T	G	-0.0593891	0.00975154	1.13e-09	0.39711	FALSE	FALSE	C1orf132	CD34	lincRNA,processed_transcript	1.15	intron_variant,non_coding_transcript_variant	ENST00000608023.1,ENST00000415882.1	Transcript	ENSG00000203709	C1orf132	HGNC	FALSE
6	1	207819000	208158787	KC_GWAS	1	rs2796236	0.07886	chr1_207846052_G_C_b38	208019397	C	G	-0.0588707	0.0095646	7.54e-10	0.460154	FALSE	TRUE	C1orf132	CD34	lincRNA,processed_transcript	1.554	intron_variant,non_coding_transcript_variant	ENST00000608023.1,ENST00000415882.1	Transcript	ENSG00000203709	C1orf132	HGNC	FALSE
6	1	207819000	208158787	KC_GWAS	1	rs2745950	0.06833	chr1_207887461_G_A_b38	208060806	A	G	0.0644942	0.00973274	3.46e-11	0.394096	TRUE	TRUE	CD34	CD34	processed_transcript,protein_coding	0.188	3_prime_UTR_variant,non_coding_transcript_variant,intron_variant	ENST00000485761.1,NM_001773.3,ENST00000537704.1,ENST00000356522.4,ENST00000310833.7,NM_001025109.2,ENST00000367036.3	Transcript	947,ENSG00000174059	CD34	EntrezGene,HGNC	FALSE
6	1	207819000	208158787	KC_GWAS	1	rs1204708	0.05743	chr1_207850717_G_C_b38	208024062	C	G	-0.0588247	0.00975008	1.61e-09	0.39773	TRUE	FALSE	C1orf132	CD34	lincRNA,processed_transcript	0.069	intron_variant,non_coding_transcript_variant	ENST00000608023.1,ENST00000415882.1	Transcript	ENSG00000203709	C1orf132	HGNC	FALSE
6	1	207819000	208158787	KC_GWAS	1	rs6697277	0.05229	chr1_207846624_T_C_b38	208019969	C	T	-0.0584007	0.00974714	2.09e-09	0.397456	TRUE	FALSE	C1orf132	CD34	lincRNA,processed_transcript	9.662	intron_variant,non_coding_transcript_variant	ENST00000608023.1,ENST00000415882.1	Transcript	ENSG00000203709	C1orf132	HGNC	FALSE
6	1	207819000	208158787	KC_GWAS	1	rs2488249	0.04671	chr1_207826673_T_C_b38	208000018	C	T	0.0620758	0.0099938	5.28e-10	0.349476	FALSE	FALSE	C1orf132	CD46	lncRNA,lincRNA,processed_transcript,promoter	15.37	downstream_gene_variant,upstream_gene_variant,regulatory_region_variant,intron_variant,non_coding_transcript_variant	NR_135299.1,ENST00000608023.1,ENST00000415882.1,NR_026817.1,ENST00000487977.1,ENSR00001794143,NR_135298.1	RegulatoryFeature,Transcript	148696,ENSG00000203709,-,100128537	C1orf132,-,LOC148696	EntrezGene,-,HGNC	FALSE
6	1	207819000	208158787	KC_GWAS	1	rs2724394	0.04286	chr1_207843727_T_A_b38	208017072	A	T	-0.0580329	0.00974337	2.59e-09	0.397658	TRUE	FALSE	C1orf132	CD34	lincRNA,processed_transcript	1.185	intron_variant,non_coding_transcript_variant	ENST00000608023.1,ENST00000415882.1	Transcript	ENSG00000203709	C1orf132	HGNC	FALSE
6	1	207819000	208158787	KC_GWAS	1	rs2745980	0.03274	chr1_207845022_G_T_b38	208018367	T	G	-0.0575923	0.00974367	3.42e-09	0.398027	TRUE	FALSE	C1orf132	CD34	lincRNA,processed_transcript	2.606	intron_variant,non_coding_transcript_variant	ENST00000608023.1,ENST00000415882.1	Transcript	ENSG00000203709	C1orf132	HGNC	FALSE
6	1	207819000	208158787	KC_GWAS	1	1:207955280_ATT_A	0.02752	chr1_207781935_ATT_A_b38	207955280	A	ATT	0.0581695	0.00969455	1.98e-09	0.419109	FALSE	FALSE	CD46	CD46	processed_transcript,retained_intron,protein_coding	5.233	intron_variant,non_coding_transcript_variant	NM_172358.3,ENST00000322875.4,ENST00000354848.1,ENST00000322918.5,ENST00000441839.2,NM_172361.3,NM_172355.3,ENST00000360212.2,NM_172352.3,ENST00000469535.1,ENST00000367041.1,ENST00000462968.2,ENST00000480003.1,NM_172357.3,NM_172353.3,ENST00000488596.1,ENST00000471987.1,NM_172350.3,ENST00000358170.2,NM_002389.4,ENST00000357714.1,ENST00000367042.1,ENST00000361067.1,NM_172356.3,NM_172359.3,NM_172351…	Transcript	4179,ENSG00000117335	CD46	EntrezGene,HGNC	FALSE
6	1	207819000	208158787	KC_GWAS	1	rs2724373	0.01458	chr1_207825855_C_T_b38	207999200	T	C	0.0599779	0.00996122	1.74e-09	0.355195	FALSE	FALSE	C1orf132	CD46	lncRNA,lincRNA,processed_transcript,promoter	12.88	downstream_gene_variant,upstream_gene_variant,regulatory_region_variant,intron_variant,non_coding_transcript_variant	NR_135299.1,ENST00000608023.1,ENST00000415882.1,NR_026817.1,ENST00000487977.1,ENSR00001794143,NR_135298.1	RegulatoryFeature,Transcript	148696,ENSG00000203709,-,100128537	C1orf132,-,LOC148696	EntrezGene,-,HGNC	FALSE
6	1	207819000	208158787	KC_GWAS	1	rs2796260	0.0078	chr1_207741252_G_T_b38	207914597	T	G	0.0596816	0.0100789	3.21e-09	0.341789	FALSE	FALSE	CR1L	CR1L	nonsense_mediated_decay	4.57	downstream_gene_variant	ENST00000294997.10	Transcript	ENSG00000197721	CR1L	HGNC	FALSE
6	1	207819000	208158787	KC_GWAS	1	rs861475	0.006873	chr1_207878043_T_C_b38	208051388	T	C	-0.0596615	0.00960759	5.33e-10	0.475923	FALSE	TRUE	C1orf132	CD34	lincRNA,protein_coding	7.923	intron_variant,non_coding_transcript_variant,downstream_gene_variant	NM_001025109.2,ENST00000435542.2	Transcript	947,ENSG00000226202	CD34,RP11-328D5.1	Clone_based_vega_gene,EntrezGene	FALSE
6	1	207819000	208158787	KC_GWAS	1	rs1204677	0.006086	chr1_207877627_A_G_b38	208050972	A	G	-0.0594462	0.00960542	6.09e-10	0.476023	FALSE	TRUE	C1orf132	CD34	lincRNA,protein_coding	0.813	intron_variant,non_coding_transcript_variant,downstream_gene_variant	NM_001025109.2,ENST00000435542.2	Transcript	947,ENSG00000226202	CD34,RP11-328D5.1	Clone_based_vega_gene,EntrezGene	FALSE
6	1	207819000	208158787	KC_GWAS	2	rs11799642	0.5944	chr1_207872962_G_C_b38	208046307	C	G	0.159863	0.029334	5.06e-08	0.02753	FALSE	FALSE	C1orf132	CD34	lincRNA,processed_transcript	1.563	downstream_gene_variant,upstream_gene_variant	ENST00000608023.1,ENST00000415882.1,ENST00000435542.2	Transcript	ENSG00000226202,ENSG00000203709	C1orf132,RP11-328D5.1	Clone_based_vega_gene,HGNC	FALSE
6	1	207819000	208158787	KC_GWAS	2	rs145834945	0.0996	chr1_207802692_G_C_b38	207976037	C	G	0.23905	0.0455333	1.53e-07	0.011902	FALSE	FALSE	C1orf132	CD46	lncRNA,lincRNA,miRNA	0.819	non_coding_transcript_exon_variant,intron_variant,non_coding_transcript_variant,upstream_gene_variant	NR_135299.1,ENST00000385055.1,NR_029518.1,ENST00000608023.1,ENST00000385231.1,NR_135298.1,NR_029832.1	Transcript	407025,ENSG00000203709,100128537,407026	C1orf132,MIR29C,MIR29B2	EntrezGene,HGNC	FALSE
6	1	207819000	208158787	KC_GWAS	2	rs57826472	0.06771	chr1_207914085_A_G_b38	208087430	G	A	0.146329	0.028841	3.91e-07	0.028296	FALSE	FALSE	CD34	CD34	CTCF_binding_site,protein_coding	7.578	upstream_gene_variant,regulatory_region_variant	ENSR00001794155,ENST00000356522.4,ENST00000537704.1,NM_001773.3,ENST00000310833.7,NM_001025109.2	RegulatoryFeature,Transcript	947,-,ENSG00000174059	-,CD34	EntrezGene,-,HGNC	FALSE
6	1	207819000	208158787	KC_GWAS	2	rs56006921	0.04813	chr1_207915422_A_T_b38	208088767	T	A	0.139609	0.0279108	5.69e-07	0.030322	FALSE	FALSE	CD34	CD34	protein_coding	0.426	upstream_gene_variant	ENST00000356522.4,ENST00000537704.1,NM_001773.3,ENST00000310833.7,NM_001025109.2	Transcript	947,ENSG00000174059	CD34	EntrezGene,HGNC	FALSE
6	1	207819000	208158787	KC_GWAS	2	rs6688471	0.04695	chr1_207918933_C_T_b38	208092278	T	C	0.139542	0.0279247	5.83e-07	0.030304	FALSE	FALSE	CD34	CD34	promoter_flanking_region,-	4.322	intergenic_variant,regulatory_region_variant	ENSR00001794156,-	RegulatoryFeature,-	-	-	-	FALSE
6	1	207819000	208158787	KC_GWAS	2	rs59017632	0.04553	chr1_207910827_G_A_b38	208084172	A	G	0.143913	0.0288341	6.02e-07	0.028343	FALSE	FALSE	CD34	CD34	-,promoter,protein_coding	5.772	intron_variant,TF_binding_site_variant,regulatory_region_variant	ENSM00908307558,ENST00000356522.4,ENST00000537704.1,ENSR00000958182,NM_001773.3,ENST00000310833.7,NM_001025109.2	RegulatoryFeature,Transcript,MotifFeature	947,-,ENSG00000174059	-,CD34	EntrezGene,-,HGNC	FALSE
6	1	207819000	208158787	KC_GWAS	2	1:208086203_AT_A	0.03513	chr1_207912858_AT_A_b38	208086203	A	AT	0.138359	0.0280249	7.95e-07	0.030587	FALSE	FALSE	CD34	CD34	protein_coding	0.023	upstream_gene_variant	ENST00000356522.4,ENST00000537704.1,NM_001773.3,ENST00000310833.7,NM_001025109.2	Transcript	947,ENSG00000174059	CD34	EntrezGene,HGNC	FALSE
6	1	207819000	208158787	KC_GWAS	2	rs553370471	0.02552	chr1_207796672_G_A_b38	207970017	A	G	0.204292	0.0410198	6.36e-07	0.016096	FALSE	FALSE	CD46	CD46	lncRNA,lincRNA,processed_transcript,protein_coding	1.034	downstream_gene_variant	NM_172358.3,ENST00000322875.4,ENST00000354848.1,ENST00000608023.1,ENST00000322918.5,ENST00000441839.2,NM_172361.3,NM_172355.3,ENST00000360212.2,NM_172352.3,ENST00000469535.1,ENST00000367041.1,ENST00000462968.2,ENST00000480003.1,NR_135299.1,NM_172357.3,NM_172353.3,ENST00000488596.1,NM_172350.3,ENST00000358170.2,NM_002389.4,ENST00000357714.1,ENST00000367042.1,ENST00000361067.1,NM_172356.3,NR_135298…	Transcript	4179,ENSG00000117335,ENSG00000203709,100128537	CD46,C1orf132	EntrezGene,HGNC	FALSE
6	1	207819000	208158787	KC_GWAS	2	rs73072986	0.01387	chr1_207900780_C_T_b38	208074125	T	C	0.141359	0.0300194	2.49e-06	0.025944	FALSE	FALSE	CD34	CD34	processed_transcript,protein_coding	7.346	intron_variant,upstream_gene_variant	ENST00000485761.1,NM_001773.3,ENST00000537704.1,ENST00000356522.4,ENST00000310833.7,NM_001025109.2	Transcript	947,ENSG00000174059	CD34	EntrezGene,HGNC	FALSE
7	1	219085584	220070325	NA	1	1:219207326_CAA_C	0.077	chr1_219033984_CAA_C_b38	219207326	C	CAA	-0.156453	0.0191475	3.11e-16	0.067886	FALSE	FALSE	LYPLAL1-AS1	LYPLAL1	-	1.643	intergenic_variant	-	-	-	-	-	FALSE
7	1	219085584	220070325	NA	1	rs6667536	0.0713	chr1_219041795_G_A_b38	219215137	A	G	-0.155651	0.0190603	3.23e-16	0.067907	FALSE	FALSE	LYPLAL1-AS1	LYPLAL1	-	2.182	intergenic_variant	-	-	-	-	-	FALSE
7	1	219085584	220070325	NA	1	rs73111535	0.06141	chr1_219049508_C_A_b38	219222850	A	C	-0.155238	0.0190693	3.99e-16	0.067934	FALSE	FALSE	LYPLAL1-AS1	LYPLAL1	-	17.37	intergenic_variant	-	-	-	-	-	FALSE
7	1	219085584	220070325	NA	1	rs12087006	0.0599	chr1_219030055_T_C_b38	219203397	C	T	-0.154606	0.0190024	4.14e-16	0.06808	FALSE	FALSE	LYPLAL1-AS1	LYPLAL1	-	3.787	intergenic_variant	-	-	-	-	-	FALSE
7	1	219085584	220070325	NA	1	rs138128733	0.0597	chr1_219010329_T_TG_b38	219183671	TG	T	-0.155335	0.0191036	4.32e-16	0.067513	FALSE	FALSE	LYPLAL1-AS1	LYPLAL1	-	5.097	intergenic_variant	-	-	-	-	-	FALSE
7	1	219085584	220070325	NA	1	rs715685	0.05774	chr1_218953695_G_C_b38	219127037	C	G	-0.155195	0.0191637	5.66e-16	0.067203	FALSE	FALSE	LINC01710	LYPLAL1	-	17.69	intergenic_variant	-	-	-	-	-	FALSE
7	1	219085584	220070325	NA	1	rs6691014	0.05628	chr1_218953996_T_C_b38	219127338	C	T	-0.154471	0.0190286	4.82e-16	0.067847	FALSE	FALSE	LINC01710	LYPLAL1	-	3.877	intergenic_variant	-	-	-	-	-	FALSE
7	1	219085584	220070325	NA	1	rs3885898	0.0511	chr1_218953428_T_C_b38	219126770	C	T	-0.154199	0.019031	5.47e-16	0.067836	FALSE	FALSE	LINC01710	LYPLAL1	-	17.22	intergenic_variant	-	-	-	-	-	FALSE
7	1	219085584	220070325	NA	1	rs75995975	0.051	chr1_219009656_C_T_b38	219182998	T	C	-0.154044	0.019018	5.59e-16	0.067748	FALSE	FALSE	LYPLAL1-AS1	LYPLAL1	-	2.966	intergenic_variant	-	-	-	-	-	FALSE
7	1	219085584	220070325	NA	1	rs10495119	0.04839	chr1_218979800_T_C_b38	219153142	C	T	-0.154101	0.0190504	6.1e-16	0.06767	FALSE	FALSE	LINC01710	LYPLAL1	-	7.96	intergenic_variant	-	-	-	-	-	FALSE
7	1	219085584	220070325	NA	1	rs73103335	0.04238	chr1_218937686_A_C_b38	219111028	C	A	-0.153748	0.0190553	7.22e-16	0.067835	FALSE	FALSE	LINC01710	LYPLAL1	-	2.71	intergenic_variant	-	-	-	-	-	FALSE
7	1	219085584	220070325	NA	1	rs6697647	0.03863	chr1_218986492_A_G_b38	219159834	G	A	-0.153232	0.0190148	7.83e-16	0.06791	FALSE	FALSE	LINC01710	LYPLAL1	-	6.521	intergenic_variant	-	-	-	-	-	FALSE
7	1	219085584	220070325	NA	1	1:219108110_CA_C	0.0252	chr1_218934768_CA_C_b38	219108110	C	CA	-0.154645	0.0194269	1.74e-15	0.065877	FALSE	FALSE	LINC01710	LYPLAL1	-	0.902	intergenic_variant	-	-	-	-	-	FALSE
7	1	219085584	220070325	NA	1	rs1700874	0.01591	chr1_219009516_A_G_b38	219182858	G	A	-0.149774	0.0188711	2.11e-15	0.06874	FALSE	FALSE	LYPLAL1-AS1	LYPLAL1	-	6.141	intergenic_variant	-	-	-	-	-	FALSE
7	1	219085584	220070325	NA	1	rs7540811	0.01413	chr1_218932974_A_C_b38	219106316	A	C	-0.150044	0.018969	2.61e-15	0.0683961	FALSE	FALSE	LINC01710	LYPLAL1	-	1.682	intergenic_variant	-	-	-	-	-	FALSE
7	1	219085584	220070325	NA	1	rs589217	0.01402	chr1_218953704_G_A_b38	219127046	G	A	-0.150493	0.0190722	3.05e-15	0.0677846	FALSE	FALSE	LINC01710	LYPLAL1	-	15.33	intergenic_variant	-	-	-	-	-	FALSE
7	1	219085584	220070325	NA	1	rs10746381	0.01348	chr1_218933208_G_A_b38	219106550	G	A	-0.149984	0.0189757	2.74e-15	0.0683488	FALSE	FALSE	LINC01710	LYPLAL1	-	1.306	intergenic_variant	-	-	-	-	-	FALSE
7	1	219085584	220070325	NA	1	rs659302	0.01226	chr1_218938993_T_A_b38	219112335	T	A	-0.149729	0.0190409	3.79e-15	0.067791	FALSE	FALSE	LINC01710	LYPLAL1	-	0.041	intergenic_variant	-	-	-	-	-	FALSE
7	1	219085584	220070325	NA	1	rs2725134	0.01203	chr1_218959000_G_C_b38	219132342	G	C	-0.149641	0.0190284	3.77e-15	0.0677095	FALSE	FALSE	LINC01710	LYPLAL1	-	1.749	intergenic_variant	-	-	-	-	-	FALSE
7	1	219085584	220070325	NA	1	rs642053	0.01082	chr1_218933864_C_T_b38	219107206	C	T	-0.149396	0.0189757	3.51e-15	0.0682775	FALSE	FALSE	LINC01710	LYPLAL1	open_chromatin_region,-	0.936	intergenic_variant,regulatory_region_variant	ENSR00001795534,-	RegulatoryFeature,-	-	-	-	FALSE
7	1	219085584	220070325	NA	1	rs676386	0.01067	chr1_218938416_C_G_b38	219111758	C	G	-0.149373	0.0190522	4.56e-15	0.0676311	FALSE	FALSE	LINC01710	LYPLAL1	-,enhancer	0.619	intergenic_variant,regulatory_region_variant	ENSR00001795535,-	RegulatoryFeature,-	-	-	-	FALSE
7	1	219085584	220070325	NA	1	rs659478	0.01061	chr1_218939885_A_G_b38	219113227	A	G	-0.149306	0.0190415	4.53e-15	0.0676774	FALSE	FALSE	LINC01710	LYPLAL1	-	0.249	intergenic_variant	-	-	-	-	-	FALSE
7	1	219085584	220070325	NA	1	rs11118195	0.00999	chr1_219002024_C_T_b38	219175366	T	C	-0.148776	0.0189031	3.58e-15	0.068572	FALSE	FALSE	LYPLAL1-AS1	LYPLAL1	-	1.625	intergenic_variant	-	-	-	-	-	FALSE
7	1	219085584	220070325	NA	1	rs12068857	0.009966	chr1_218980828_C_T_b38	219154170	T	C	-0.148847	0.0189137	3.6e-15	0.068557	FALSE	FALSE	LINC01710	LYPLAL1	-	8.467	intergenic_variant	-	-	-	-	-	FALSE
7	1	219085584	220070325	NA	1	rs200359875	0.009953	chr1_218997867_GTA_G_b38	219171209	G	GTA	-0.148872	0.0189211	3.65e-15	0.068499	FALSE	FALSE	LINC01710	LYPLAL1	-	1.236	intergenic_variant	-	-	-	-	-	FALSE
7	1	219085584	220070325	NA	1	rs1764871	0.009867	chr1_219009466_A_C_b38	219182808	C	A	-0.148677	0.0188873	3.54e-15	0.068612	FALSE	FALSE	LYPLAL1-AS1	LYPLAL1	-	4.125	intergenic_variant	-	-	-	-	-	FALSE
7	1	219085584	220070325	NA	1	rs6702023	0.009784	chr1_218994410_C_G_b38	219167752	G	C	-0.148753	0.0189073	3.67e-15	0.068578	FALSE	FALSE	LINC01710	LYPLAL1	-	5.464	intergenic_variant	-	-	-	-	-	FALSE
7	1	219085584	220070325	NA	1	rs6696616	0.009744	chr1_218996084_G_T_b38	219169426	T	G	-0.148733	0.0189059	3.68e-15	0.068583	FALSE	FALSE	LINC01710	LYPLAL1	-	1.431	intergenic_variant	-	-	-	-	-	FALSE
7	1	219085584	220070325	NA	1	rs596169	0.009702	chr1_218974077_A_G_b38	219147419	A	G	-0.148911	0.0190095	4.81e-15	0.0678748	FALSE	FALSE	LINC01710	LYPLAL1	-	0.269	intergenic_variant	-	-	-	-	-	FALSE
7	1	219085584	220070325	NA	1	rs12061363	0.009639	chr1_219000691_G_A_b38	219174033	A	G	-0.148695	0.0189021	3.7e-15	0.068578	FALSE	FALSE	LINC01710	LYPLAL1	-	2.253	intergenic_variant	-	-	-	-	-	FALSE
7	1	219085584	220070325	NA	1	rs6693640	0.009585	chr1_218987259_C_A_b38	219160601	A	C	-0.14873	0.0189108	3.75e-15	0.068562	FALSE	FALSE	LINC01710	LYPLAL1	-	0.598	intergenic_variant	-	-	-	-	-	FALSE
7	1	219085584	220070325	NA	1	rs1700871	0.00947	chr1_219009315_T_C_b38	219182657	C	T	-0.148566	0.0188845	3.68e-15	0.068625	FALSE	FALSE	LYPLAL1-AS1	LYPLAL1	-	1.249	intergenic_variant	-	-	-	-	-	FALSE
7	1	219085584	220070325	NA	1	rs1700872	0.009466	chr1_219009337_C_T_b38	219182679	T	C	-0.148564	0.0188844	3.68e-15	0.068625	FALSE	FALSE	LYPLAL1-AS1	LYPLAL1	-	2.037	intergenic_variant	-	-	-	-	-	FALSE
7	1	219085584	220070325	NA	1	rs1700870	0.009457	chr1_219008594_C_T_b38	219181936	T	C	-0.148583	0.0188872	3.69e-15	0.068619	FALSE	FALSE	LYPLAL1-AS1	LYPLAL1	-	4.839	intergenic_variant	-	-	-	-	-	FALSE
7	1	219085584	220070325	NA	1	rs618205	0.009412	chr1_218949051_T_A_b38	219122393	T	A	-0.149122	0.0189687	3.85e-15	0.0681134	FALSE	FALSE	LINC01710	LYPLAL1	-	6.282	intergenic_variant	-	-	-	-	-	FALSE
7	1	219085584	220070325	NA	1	rs596820	0.009402	chr1_218970464_A_G_b38	219143806	A	G	-0.148853	0.0190113	4.96e-15	0.0678183	FALSE	FALSE	LINC01710	LYPLAL1	-	3.389	intergenic_variant	-	-	-	-	-	FALSE
7	1	219085584	220070325	NA	1	1:219168078_TA_T	0.009258	chr1_218994736_TA_T_b38	219168078	T	TA	-0.148661	0.0189086	3.83e-15	0.068826	FALSE	FALSE	LINC01710	LYPLAL1	-	0.016	intergenic_variant	-	-	-	-	-	FALSE
7	1	219085584	220070325	NA	1	rs28438493	0.008895	chr1_219000146_T_A_b38	219173488	A	T	-0.148565	0.0189083	3.98e-15	0.068535	FALSE	FALSE	LINC01710	LYPLAL1	-	3.029	intergenic_variant	-	-	-	-	-	FALSE
7	1	219085584	220070325	NA	1	rs11118187	0.007814	chr1_218982668_G_A_b38	219156010	A	G	-0.14825	0.0189963	6.07e-15	0.067953	FALSE	FALSE	LINC01710	LYPLAL1	-	0.073	intergenic_variant	-	-	-	-	-	FALSE
7	1	219085584	220070325	NA	1	rs614017	0.006675	chr1_218942323_T_A_b38	219115665	T	A	-0.148297	0.0190621	7.37e-15	0.0676136	FALSE	FALSE	LINC01710	LYPLAL1	-,enhancer	0.611	intergenic_variant,regulatory_region_variant	ENSR00001795536,-	RegulatoryFeature,-	-	-	-	FALSE
7	1	219085584	220070325	NA	1	1:219177366_CTCTTT_C	0.006507	chr1_219004024_CTCTTT_C_b38	219177366	C	CTCTTT	-0.147648	0.0189181	6.05e-15	0.068545	FALSE	FALSE	LYPLAL1-AS1	LYPLAL1	-	1.335	intergenic_variant	-	-	-	-	-	FALSE
7	1	219085584	220070325	NA	1	rs17521251	0.0003579	chr1_219151918_T_C_b38	219325260	C	T	-0.125691	0.0153592	2.8e-16	0.108388	TRUE	TRUE	LYPLAL1-AS1	LYPLAL1	lncRNA,antisense	10.8	intron_variant,non_coding_transcript_variant	ENST00000441331.1,NR_038845.1	Transcript	643723,ENSG00000228063	LYPLAL1-AS1,RP11-135J2.4	Clone_based_vega_gene,EntrezGene	FALSE
7	1	219085584	220070325	NA	2	rs11118406	0.04315	chr1_219751552_T_A_b38	219924894	T	A	-0.083347	0.0108939	2.02e-14	0.258835	FALSE	FALSE	SLC30A10	SLC30A10	processed_transcript	9.196	intron_variant,non_coding_transcript_variant	ENST00000484239.1	Transcript	ENSG00000196660	SLC30A10	HGNC	FALSE
7	1	219085584	220070325	NA	2	rs7512205	0.04302	chr1_219751451_A_T_b38	219924793	A	T	-0.083342	0.010894	2.03e-14	0.258833	FALSE	FALSE	SLC30A10	SLC30A10	processed_transcript,CTCF_binding_site	7.983	intron_variant,non_coding_transcript_variant,regulatory_region_variant	ENST00000484239.1,ENSR00001795648	RegulatoryFeature,Transcript	ENSG00000196660,-	SLC30A10,-	-,HGNC	FALSE
7	1	219085584	220070325	NA	2	rs7554937	0.04291	chr1_219751323_A_G_b38	219924665	A	G	-0.0833388	0.0108942	2.04e-14	0.258831	FALSE	FALSE	SLC30A10	SLC30A10	processed_transcript,CTCF_binding_site	8.025	intron_variant,non_coding_transcript_variant,regulatory_region_variant	ENST00000484239.1,ENSR00001795648	RegulatoryFeature,Transcript	ENSG00000196660,-	SLC30A10,-	-,HGNC	FALSE
7	1	219085584	220070325	NA	2	rs11118407	0.04251	chr1_219751848_T_A_b38	219925190	T	A	-0.0833337	0.0108968	2.07e-14	0.258729	FALSE	FALSE	SLC30A10	SLC30A10	processed_transcript	0.95	intron_variant,non_coding_transcript_variant	ENST00000484239.1	Transcript	ENSG00000196660	SLC30A10	HGNC	FALSE
7	1	219085584	220070325	NA	2	rs10863490	0.04083	chr1_219751660_A_C_b38	219925002	A	C	-0.0833002	0.0108951	2.1e-14	0.25896	FALSE	FALSE	SLC30A10	SLC30A10	processed_transcript	3.91	intron_variant,non_coding_transcript_variant	ENST00000484239.1	Transcript	ENSG00000196660	SLC30A10	HGNC	FALSE
7	1	219085584	220070325	NA	2	rs7520130	0.04081	chr1_219751265_G_A_b38	219924607	G	A	-0.0832964	0.0108948	2.11e-14	0.258885	FALSE	FALSE	SLC30A10	SLC30A10	processed_transcript,CTCF_binding_site	5.185	intron_variant,non_coding_transcript_variant,regulatory_region_variant	ENST00000484239.1,ENSR00001795648	RegulatoryFeature,Transcript	ENSG00000196660,-	SLC30A10,-	-,HGNC	FALSE
7	1	219085584	220070325	NA	2	rs6670408	0.0407	chr1_219757740_G_A_b38	219931082	G	A	-0.0830225	0.0108887	2.48e-14	0.259661	FALSE	FALSE	SLC30A10	SLC30A10	enhancer,rRNA,processed_transcript	1.174	intron_variant,non_coding_transcript_variant,upstream_gene_variant,regulatory_region_variant	ENST00000484239.1,ENST00000516277.1,ENSR00000960706	RegulatoryFeature,Transcript	ENSG00000196660,-,ENSG00000252086	SLC30A10,RNA5SP76,-	-,HGNC	FALSE
7	1	219085584	220070325	NA	2	1:219929919_TC_T	0.03821	chr1_219756577_TC_T_b38	219929919	TC	T	-0.083232	0.0109471	2.93e-14	0.257482	FALSE	FALSE	SLC30A10	SLC30A10	processed_transcript	0.309	intron_variant,non_coding_transcript_variant	ENST00000484239.1	Transcript	ENSG00000196660	SLC30A10	HGNC	FALSE
7	1	219085584	220070325	NA	2	rs1572625	0.03701	chr1_219756436_A_G_b38	219929778	A	G	-0.0827898	0.0108829	2.83e-14	0.259669	FALSE	FALSE	SLC30A10	SLC30A10	processed_transcript	0.412	intron_variant,non_coding_transcript_variant	ENST00000484239.1	Transcript	ENSG00000196660	SLC30A10	HGNC	FALSE
7	1	219085584	220070325	NA	2	rs4846307	0.03631	chr1_219756304_G_A_b38	219929646	G	A	-0.0827851	0.0108821	2.83e-14	0.259671	FALSE	FALSE	SLC30A10	SLC30A10	processed_transcript	7.877	intron_variant,non_coding_transcript_variant	ENST00000484239.1	Transcript	ENSG00000196660	SLC30A10	HGNC	FALSE
7	1	219085584	220070325	NA	2	rs4846587	0.03579	chr1_219758231_T_C_b38	219931573	T	C	-0.0828129	0.0108964	3e-14	0.259716	FALSE	FALSE	SLC30A10	SLC30A10	enhancer,rRNA,processed_transcript	13.49	intron_variant,non_coding_transcript_variant,upstream_gene_variant,regulatory_region_variant	ENST00000484239.1,ENST00000516277.1,ENSR00000960706	RegulatoryFeature,Transcript	ENSG00000196660,-,ENSG00000252086	SLC30A10,RNA5SP76,-	-,HGNC	FALSE
7	1	219085584	220070325	NA	2	rs4846306	0.03562	chr1_219756005_G_A_b38	219929347	G	A	-0.0827532	0.0108805	2.87e-14	0.259676	FALSE	FALSE	SLC30A10	SLC30A10	processed_transcript	3.824	intron_variant,non_coding_transcript_variant	ENST00000484239.1	Transcript	ENSG00000196660	SLC30A10	HGNC	FALSE
7	1	219085584	220070325	NA	2	rs5781141	0.03508	chr1_219753728_G_GA_b38	219927070	G	GA	-0.082968	0.0108989	2.72e-14	0.260589	FALSE	FALSE	SLC30A10	SLC30A10	processed_transcript	0.319	intron_variant,non_coding_transcript_variant	ENST00000484239.1	Transcript	ENSG00000196660	SLC30A10	HGNC	FALSE
7	1	219085584	220070325	NA	2	rs5781142	0.03436	chr1_219753819_G_GT_b38	219927161	G	GT	-0.0828584	0.0108845	2.72e-14	0.259236	FALSE	FALSE	SLC30A10	SLC30A10	processed_transcript	0.125	intron_variant,non_coding_transcript_variant	ENST00000484239.1	Transcript	ENSG00000196660	SLC30A10	HGNC	FALSE
7	1	219085584	220070325	NA	2	rs12021595	0.03274	chr1_219752998_C_T_b38	219926340	C	T	-0.0826919	0.0108808	3e-14	0.259579	FALSE	FALSE	SLC30A10	SLC30A10	processed_transcript	4.814	intron_variant,non_coding_transcript_variant	ENST00000484239.1	Transcript	ENSG00000196660	SLC30A10	HGNC	FALSE
7	1	219085584	220070325	NA	2	rs12038703	0.03024	chr1_219755846_G_A_b38	219929188	G	A	-0.0825925	0.0108875	3.34e-14	0.258975	FALSE	FALSE	SLC30A10	SLC30A10	processed_transcript	0.812	intron_variant,non_coding_transcript_variant	ENST00000484239.1	Transcript	ENSG00000196660	SLC30A10	HGNC	FALSE
7	1	219085584	220070325	NA	2	rs11118413	0.03015	chr1_219755797_T_A_b38	219929139	T	A	-0.0825904	0.0108874	3.34e-14	0.258973	FALSE	FALSE	SLC30A10	SLC30A10	processed_transcript	2.723	intron_variant,non_coding_transcript_variant	ENST00000484239.1	Transcript	ENSG00000196660	SLC30A10	HGNC	FALSE
7	1	219085584	220070325	NA	2	rs35393490	0.02917	chr1_219755112_G_GA_b38	219928454	G	GA	-0.0828103	0.0109085	3.2e-14	0.26444	FALSE	FALSE	SLC30A10	SLC30A10	processed_transcript	0.842	intron_variant,non_coding_transcript_variant	ENST00000484239.1	Transcript	ENSG00000196660	SLC30A10	HGNC	FALSE
7	1	219085584	220070325	NA	2	rs10863497	0.02885	chr1_219755338_A_G_b38	219928680	A	G	-0.0824895	0.0108846	3.53e-14	0.258975	FALSE	FALSE	SLC30A10	SLC30A10	processed_transcript	9.995	intron_variant,non_coding_transcript_variant	ENST00000484239.1	Transcript	ENSG00000196660	SLC30A10	HGNC	FALSE
7	1	219085584	220070325	NA	2	rs11118412	0.02876	chr1_219755309_C_G_b38	219928651	C	G	-0.082483	0.0108844	3.55e-14	0.258975	FALSE	FALSE	SLC30A10	SLC30A10	processed_transcript	5.347	intron_variant,non_coding_transcript_variant	ENST00000484239.1	Transcript	ENSG00000196660	SLC30A10	HGNC	FALSE
7	1	219085584	220070325	NA	2	rs11118408	0.02843	chr1_219753664_G_C_b38	219927006	G	C	-0.0824388	0.0108819	3.61e-14	0.258955	FALSE	FALSE	SLC30A10	SLC30A10	processed_transcript	13.19	intron_variant,non_coding_transcript_variant	ENST00000484239.1	Transcript	ENSG00000196660	SLC30A10	HGNC	FALSE
7	1	219085584	220070325	NA	2	rs11118409	0.02832	chr1_219753716_T_C_b38	219927058	T	C	-0.0824339	0.0108818	3.62e-14	0.258963	FALSE	FALSE	SLC30A10	SLC30A10	processed_transcript	10.55	intron_variant,non_coding_transcript_variant	ENST00000484239.1	Transcript	ENSG00000196660	SLC30A10	HGNC	FALSE
7	1	219085584	220070325	NA	2	rs1573122	0.02821	chr1_219754292_T_C_b38	219927634	T	C	-0.0824184	0.0108809	3.65e-14	0.258976	FALSE	FALSE	SLC30A10	SLC30A10	processed_transcript	3.255	intron_variant,non_coding_transcript_variant	ENST00000484239.1	Transcript	ENSG00000196660	SLC30A10	HGNC	FALSE
7	1	219085584	220070325	NA	2	rs10863493	0.02819	chr1_219754795_G_T_b38	219928137	G	T	-0.082425	0.0108815	3.64e-14	0.258982	FALSE	FALSE	SLC30A10	SLC30A10	processed_transcript	3.372	intron_variant,non_coding_transcript_variant	ENST00000484239.1	Transcript	ENSG00000196660	SLC30A10	HGNC	FALSE
7	1	219085584	220070325	NA	2	rs4011942	0.02805	chr1_219754502_A_G_b38	219927844	A	G	-0.0824126	0.0108811	3.66e-14	0.258982	FALSE	FALSE	SLC30A10	SLC30A10	processed_transcript	2.324	intron_variant,non_coding_transcript_variant	ENST00000484239.1	Transcript	ENSG00000196660	SLC30A10	HGNC	FALSE
7	1	219085584	220070325	NA	2	rs1338240	0.02793	chr1_219752336_A_T_b38	219925678	A	T	-0.0824345	0.010884	3.66e-14	0.258929	FALSE	FALSE	SLC30A10	SLC30A10	processed_transcript	7.516	intron_variant,non_coding_transcript_variant	ENST00000484239.1	Transcript	ENSG00000196660	SLC30A10	HGNC	FALSE
7	1	219085584	220070325	NA	2	rs12042594	0.02748	chr1_219752992_A_G_b38	219926334	A	G	-0.0823313	0.0108794	3.85e-14	0.259662	FALSE	FALSE	SLC30A10	SLC30A10	processed_transcript	9.51	intron_variant,non_coding_transcript_variant	ENST00000484239.1	Transcript	ENSG00000196660	SLC30A10	HGNC	FALSE
7	1	219085584	220070325	NA	2	rs1418752	0.02393	chr1_219754087_T_C_b38	219927429	T	C	-0.082117	0.0108806	4.5e-14	0.259014	FALSE	FALSE	SLC30A10	SLC30A10	processed_transcript	4.065	intron_variant,non_coding_transcript_variant	ENST00000484239.1	Transcript	ENSG00000196660	SLC30A10	HGNC	FALSE
7	1	219085584	220070325	NA	2	rs10863491	0.01703	chr1_219751661_G_C_b38	219925003	G	C	-0.0818977	0.0109375	7.08e-14	0.260033	FALSE	FALSE	SLC30A10	SLC30A10	processed_transcript	2.733	intron_variant,non_coding_transcript_variant	ENST00000484239.1	Transcript	ENSG00000196660	SLC30A10	HGNC	FALSE
7	1	219085584	220070325	NA	2	rs11118411	0.01383	chr1_219755269_T_G_b38	219928611	T	G	-0.0813134	0.0109843	1.35e-13	0.255983	FALSE	FALSE	SLC30A10	SLC30A10	processed_transcript	2.91	intron_variant,non_coding_transcript_variant	ENST00000484239.1	Transcript	ENSG00000196660	SLC30A10	HGNC	FALSE
7	1	219085584	220070325	NA	2	rs12024492	0.01257	chr1_219755939_C_T_b38	219929281	C	T	-0.0809639	0.0108912	1.07e-13	0.261641	FALSE	FALSE	SLC30A10	SLC30A10	processed_transcript	1.675	intron_variant,non_coding_transcript_variant	ENST00000484239.1	Transcript	ENSG00000196660	SLC30A10	HGNC	FALSE
7	1	219085584	220070325	NA	2	1:219929286_CAAA_C	0.004835	chr1_219755944_CAAA_C_b38	219929286	CAAA	C	-0.0772698	0.0107477	6.57e-13	0.271148	FALSE	FALSE	SLC30A10	SLC30A10	processed_transcript	0.69	intron_variant,non_coding_transcript_variant	ENST00000484239.1	Transcript	ENSG00000196660	SLC30A10	HGNC	FALSE
7	1	219085584	220070325	NA	2	rs10779382	0.001123	chr1_219757296_T_G_b38	219930638	T	G	-0.0834621	0.0116354	7.4e-13	0.215273	FALSE	FALSE	SLC30A10	SLC30A10	rRNA,processed_transcript	0.004	intron_variant,non_coding_transcript_variant,upstream_gene_variant	ENST00000484239.1,ENST00000516277.1	Transcript	ENSG00000196660,ENSG00000252086	SLC30A10,RNA5SP76	HGNC	FALSE
7	1	219085584	220070325	NA	2	rs6662037	0.001118	chr1_219757835_T_C_b38	219931177	T	C	-0.0834705	0.0116378	7.44e-13	0.215219	FALSE	FALSE	SLC30A10	SLC30A10	enhancer,rRNA,processed_transcript	7.874	intron_variant,non_coding_transcript_variant,upstream_gene_variant,regulatory_region_variant	ENST00000484239.1,ENST00000516277.1,ENSR00000960706	RegulatoryFeature,Transcript	ENSG00000196660,-,ENSG00000252086	SLC30A10,RNA5SP76,-	-,HGNC	FALSE
7	1	219085584	220070325	NA	2	rs4846586	0.001067	chr1_219758106_A_G_b38	219931448	A	G	-0.0834041	0.0116426	7.93e-13	0.21516	FALSE	FALSE	SLC30A10	SLC30A10	enhancer,rRNA,processed_transcript	11.7	intron_variant,non_coding_transcript_variant,upstream_gene_variant,regulatory_region_variant	ENST00000484239.1,ENST00000516277.1,ENSR00000960706	RegulatoryFeature,Transcript	ENSG00000196660,-,ENSG00000252086	SLC30A10,RNA5SP76,-	-,HGNC	FALSE
7	1	219085584	220070325	NA	2	rs4846588	0.0008539	chr1_219758242_A_G_b38	219931584	A	G	-0.083008	0.0116468	1.03e-12	0.215257	FALSE	FALSE	SLC30A10	SLC30A10	enhancer,rRNA,processed_transcript	1.784	intron_variant,non_coding_transcript_variant,upstream_gene_variant,regulatory_region_variant	ENST00000484239.1,ENST00000516277.1,ENSR00000960706	RegulatoryFeature,Transcript	ENSG00000196660,-,ENSG00000252086	SLC30A10,RNA5SP76,-	-,HGNC	FALSE
7	1	219085584	220070325	NA	2	rs11807484	0.0008069	chr1_219753202_T_C_b38	219926544	T	C	-0.0777665	0.0111091	2.58e-12	0.244096	FALSE	FALSE	SLC30A10	SLC30A10	processed_transcript	1.573	intron_variant,non_coding_transcript_variant	ENST00000484239.1	Transcript	ENSG00000196660	SLC30A10	HGNC	FALSE
7	1	219085584	220070325	NA	3	rs7524924	0.3474	chr1_219439373_A_G_b38	219612715	G	A	0.0690872	0.00957794	5.52e-13	0.457035	FALSE	FALSE	RP11-392O17.1	ZC3H11B	lncRNA,lincRNA	3.694	intron_variant,non_coding_transcript_variant	ENST00000420762.1,NR_135822.1	Transcript	102723886,ENSG00000230024	RP11-95P13.1,LOC102723886	Clone_based_vega_gene,EntrezGene	FALSE
7	1	219085584	220070325	NA	3	rs2605083	0.2945	chr1_219441981_A_C_b38	219615323	C	A	0.0686928	0.00957431	7.32e-13	0.457365	FALSE	FALSE	RP11-392O17.1	ZC3H11B	lncRNA,lincRNA	8.898	intron_variant,non_coding_transcript_variant	ENST00000420762.1,NR_135822.1	Transcript	102723886,ENSG00000230024	RP11-95P13.1,LOC102723886	Clone_based_vega_gene,EntrezGene	FALSE
7	1	219085584	220070325	NA	3	rs1538745	0.2615	chr1_219430134_A_G_b38	219603476	G	A	0.0686109	0.00959282	8.61e-13	0.457529	FALSE	FALSE	RP11-392O17.1	ZC3H11B	-	3.153	intergenic_variant	-	-	-	-	-	FALSE
7	1	219085584	220070325	NA	3	rs2168333	0.02482	chr1_219442866_T_G_b38	219616208	G	T	0.0638146	0.00961053	3.16e-11	0.441419	TRUE	FALSE	RP11-392O17.1	ZC3H11B	lncRNA,lincRNA,promoter_flanking_region,-	13.57	upstream_gene_variant,regulatory_region_variant,intron_variant,non_coding_transcript_variant,TF_binding_site_variant	ENSM00532886949,ENSR00000960632,ENST00000420762.1,ENSM00532979265,NR_135822.1,ENSM00532810639,ENSM00525802357	RegulatoryFeature,Transcript,MotifFeature	102723886,-,ENSG00000230024	RP11-95P13.1,LOC102723886,-	-,Clone_based_vega_gene,EntrezGene	FALSE
7	1	219085584	220070325	NA	3	rs11118303	0.0217	chr1_219443694_A_G_b38	219617036	G	A	0.0636183	0.00961339	3.67e-11	0.44145	TRUE	FALSE	RP11-392O17.1	ZC3H11B	lncRNA,lincRNA	5.82	intron_variant,non_coding_transcript_variant,upstream_gene_variant	ENST00000420762.1,NR_135822.1	Transcript	102723886,ENSG00000230024	RP11-95P13.1,LOC102723886	Clone_based_vega_gene,EntrezGene	FALSE
7	1	219085584	220070325	NA	3	rs12119837	0.01196	chr1_219425552_C_T_b38	219598894	T	C	0.0631182	0.00962673	5.54e-11	0.444903	FALSE	FALSE	RP11-392O17.1	ZC3H11B	-	3.923	intergenic_variant	-	-	-	-	-	FALSE
7	1	219085584	220070325	NA	3	rs7523871	0.01144	chr1_219423357_T_C_b38	219596699	C	T	0.0630486	0.00963039	5.92e-11	0.445004	FALSE	FALSE	RP11-392O17.1	ZC3H11B	-	0.487	intergenic_variant	-	-	-	-	-	FALSE
7	1	219085584	220070325	NA	3	rs12143937	0.009215	chr1_219426799_A_G_b38	219600141	G	A	0.0625403	0.00962235	8.11e-11	0.445403	FALSE	FALSE	RP11-392O17.1	ZC3H11B	-	2.528	intergenic_variant	-	-	-	-	-	FALSE
7	1	219085584	220070325	NA	3	rs2605087	0.008498	chr1_219428751_G_A_b38	219602093	A	G	0.06238	0.00962143	9.02e-11	0.445754	FALSE	FALSE	RP11-392O17.1	ZC3H11B	-	0.867	intergenic_variant	-	-	-	-	-	FALSE
7	1	219085584	220070325	NA	3	rs1340103	0.007821	chr1_219420988_C_T_b38	219594330	T	C	0.0619868	0.00962835	1.22e-10	0.447723	FALSE	FALSE	RP11-392O17.1	ZC3H11B	-	2.592	intergenic_variant	-	-	-	-	-	FALSE
8	2	27989110	28503941	NA	1	rs10170879	0.9807	chr2_28140730_A_T_b38	28363597	A	T	-0.0567129	0.0101478	2.3e-08	0.329937	FALSE	FALSE	BRE	BRE	misc_RNA,protein_coding	0.991	intron_variant,non_coding_transcript_variant	ENST00000342045.2,NM_199194.3,NM_001329113.2,NM_199192.3,ENST00000361704.2,NR_137438.2,NR_137440.2,NM_001329114.2,NM_199191.3,NR_137437.2,ENST00000379629.3,NM_004899.5,ENST00000379624.1,ENST00000344773.2,ENST00000379632.2,NM_001261840.2,NM_001329112.1,NR_137439.2,NM_001329115.2,NM_199193.3	Transcript	9577,ENSG00000158019	BRE	EntrezGene,HGNC	FALSE
8	2	27989110	28503941	NA	1	rs13405885	0.01116	chr2_28152905_G_A_b38	28375772	G	A	-0.0501541	0.00999901	5.29e-07	0.348433	FALSE	FALSE	BRE	BRE	lncRNA,misc_RNA,promoter_flanking_region,protein_coding	1.116	intron_variant,non_coding_transcript_variant,regulatory_region_variant	ENST00000342045.2,NM_199194.3,NM_001329113.2,NM_199192.3,ENST00000361704.2,ENSR00001917606,NR_137438.2,NR_137440.2,NM_001329114.2,NM_199191.3,NR_137437.2,ENST00000379629.3,NM_004899.5,ENST00000379624.1,ENST00000344773.2,ENST00000379632.2,NM_001261840.2,NM_001329112.1,NR_137439.2,NM_001329115.2,NM_199193.3,NR_120504.1	RegulatoryFeature,Transcript	100505736,-,9577,ENSG00000158019	LOC100505736,BRE,-	EntrezGene,-,HGNC	FALSE
8	2	27989110	28503941	NA	1	rs6733853	0.001542	chr2_28132300_G_A_b38	28355167	G	A	-0.0523221	0.00968615	6.62e-08	0.419442	FALSE	FALSE	BRE	BRE	misc_RNA,protein_coding	2.228	intron_variant,non_coding_transcript_variant	ENST00000342045.2,NM_199194.3,NM_001329113.2,NM_199192.3,ENST00000361704.2,NR_137438.2,NR_137440.2,NM_001329114.2,NM_199191.3,NR_137437.2,ENST00000379629.3,NM_004899.5,ENST00000379624.1,ENST00000344773.2,ENST00000379632.2,NM_001261840.2,NM_001329112.1,NR_137439.2,NM_001329115.2,NM_199193.3	Transcript	9577,ENSG00000158019	BRE	EntrezGene,HGNC	FALSE
8	2	27989110	28503941	NA	1	rs1546028	0.00119	chr2_28162936_C_T_b38	28385803	T	C	-0.0514045	0.010799	1.94e-06	0.270034	FALSE	TRUE	BRE	BRE	lncRNA,misc_RNA,promoter_flanking_region,protein_coding	0.892	intron_variant,non_coding_transcript_variant,regulatory_region_variant	ENST00000342045.2,NM_199194.3,NM_001329113.2,NM_199192.3,ENST00000361704.2,NR_137438.2,ENSR00001171924,NR_137440.2,NM_001329114.2,NM_199191.3,NR_137437.2,ENST00000379629.3,NM_004899.5,ENST00000379624.1,ENST00000344773.2,ENST00000379632.2,NM_001261840.2,NM_001329112.1,NR_137439.2,NM_001329115.2,NM_199193.3,NR_120504.1	RegulatoryFeature,Transcript	100505736,-,9577,ENSG00000158019	LOC100505736,BRE,-	EntrezGene,-,HGNC	FALSE
8	2	27989110	28503941	NA	1	rs11692928	0.0008513	chr2_28133519_G_T_b38	28356386	G	T	-0.0510984	0.00967245	1.28e-07	0.419448	FALSE	FALSE	BRE	BRE	misc_RNA,protein_coding	4.042	intron_variant,non_coding_transcript_variant	ENST00000342045.2,NM_199194.3,NM_001329113.2,NM_199192.3,ENST00000361704.2,NR_137438.2,NR_137440.2,NM_001329114.2,NM_199191.3,NR_137437.2,ENST00000379629.3,NM_004899.5,ENST00000379624.1,ENST00000344773.2,ENST00000379632.2,NM_001261840.2,NM_001329112.1,NR_137439.2,NM_001329115.2,NM_199193.3	Transcript	9577,ENSG00000158019	BRE	EntrezGene,HGNC	FALSE
8	2	27989110	28503941	NA	1	rs6705861	0.0008287	chr2_28132357_C_G_b38	28355224	C	G	-0.0510575	0.00967472	1.31e-07	0.419347	FALSE	FALSE	BRE	BRE	misc_RNA,protein_coding	0.857	intron_variant,non_coding_transcript_variant	ENST00000342045.2,NM_199194.3,NM_001329113.2,NM_199192.3,ENST00000361704.2,NR_137438.2,NR_137440.2,NM_001329114.2,NM_199191.3,NR_137437.2,ENST00000379629.3,NM_004899.5,ENST00000379624.1,ENST00000344773.2,ENST00000379632.2,NM_001261840.2,NM_001329112.1,NR_137439.2,NM_001329115.2,NM_199193.3	Transcript	9577,ENSG00000158019	BRE	EntrezGene,HGNC	FALSE
8	2	27989110	28503941	NA	1	rs6720961	0.0008102	chr2_28132428_A_G_b38	28355295	A	G	-0.0510129	0.00967466	1.35e-07	0.419371	FALSE	FALSE	BRE	BRE	misc_RNA,protein_coding	1.091	intron_variant,non_coding_transcript_variant	ENST00000342045.2,NM_199194.3,NM_001329113.2,NM_199192.3,ENST00000361704.2,NR_137438.2,NR_137440.2,NM_001329114.2,NM_199191.3,NR_137437.2,ENST00000379629.3,NM_004899.5,ENST00000379624.1,ENST00000344773.2,ENST00000379632.2,NM_001261840.2,NM_001329112.1,NR_137439.2,NM_001329115.2,NM_199193.3	Transcript	9577,ENSG00000158019	BRE	EntrezGene,HGNC	FALSE
8	2	27989110	28503941	NA	1	rs7581221	0.0006022	chr2_28139135_C_A_b38	28362002	C	A	-0.0503692	0.00966356	1.87e-07	0.420063	FALSE	FALSE	BRE	BRE	misc_RNA,protein_coding	0.192	intron_variant,non_coding_transcript_variant	ENST00000342045.2,NM_199194.3,NM_001329113.2,NM_199192.3,ENST00000361704.2,NR_137438.2,NR_137440.2,NM_001329114.2,NM_199191.3,NR_137437.2,ENST00000379629.3,NM_004899.5,ENST00000379624.1,ENST00000344773.2,ENST00000379632.2,NM_001261840.2,NM_001329112.1,NR_137439.2,NM_001329115.2,NM_199193.3	Transcript	9577,ENSG00000158019	BRE	EntrezGene,HGNC	FALSE
8	2	27989110	28503941	NA	1	rs11903303	0.00048	chr2_28146892_C_T_b38	28369759	C	T	-0.0498323	0.00964717	2.4e-07	0.419669	FALSE	FALSE	BRE	BRE	lncRNA,misc_RNA,protein_coding	0.888	intron_variant,non_coding_transcript_variant,downstream_gene_variant	ENST00000342045.2,NM_199194.3,NM_001329113.2,NM_199192.3,ENST00000361704.2,NR_137438.2,NR_137440.2,NM_001329114.2,NM_199191.3,NR_137437.2,ENST00000379629.3,NM_004899.5,ENST00000379624.1,ENST00000344773.2,ENST00000379632.2,NM_001261840.2,NM_001329112.1,NR_137439.2,NM_001329115.2,NM_199193.3,NR_120504.1	Transcript	100505736,9577,ENSG00000158019	LOC100505736,BRE	EntrezGene,HGNC	FALSE
8	2	27989110	28503941	NA	1	rs11886621	0.0004738	chr2_28150033_C_T_b38	28372900	C	T	-0.0498054	0.00964704	2.44e-07	0.419609	FALSE	FALSE	BRE	BRE	lncRNA,misc_RNA,protein_coding	5.195	non_coding_transcript_exon_variant,intron_variant,non_coding_transcript_variant	ENST00000342045.2,NM_199194.3,NM_001329113.2,NM_199192.3,ENST00000361704.2,NR_137438.2,NR_137440.2,NM_001329114.2,NM_199191.3,NR_137437.2,ENST00000379629.3,NM_004899.5,ENST00000379624.1,ENST00000344773.2,ENST00000379632.2,NM_001261840.2,NM_001329112.1,NR_137439.2,NM_001329115.2,NM_199193.3,NR_120504.1	Transcript	100505736,9577,ENSG00000158019	LOC100505736,BRE	EntrezGene,HGNC	FALSE
8	2	27989110	28503941	NA	1	rs4493212	5.68e-05	chr2_28187531_A_G_b38	28410398	A	G	-0.0453291	0.00964326	2.6e-06	0.437156	FALSE	FALSE	BRE	BRE	lncRNA,misc_RNA,protein_coding	2.019	intron_variant,non_coding_transcript_variant	ENST00000342045.2,NM_199194.3,NM_001329113.2,NM_199192.3,ENST00000361704.2,NR_137438.2,NR_137440.2,NM_001329114.2,NM_199191.3,NR_137437.2,ENST00000379629.3,NM_004899.5,ENST00000379624.1,ENST00000344773.2,ENST00000379632.2,NM_001261840.2,NM_001329112.1,NR_137439.2,NM_001329115.2,NM_199193.3,NR_120504.1	Transcript	100505736,9577,ENSG00000158019	LOC100505736,BRE	EntrezGene,HGNC	FALSE
8	2	27989110	28503941	NA	1	rs11685351	5.45e-05	chr2_28157109_A_C_b38	28379976	A	C	-0.0450708	0.0096081	2.72e-06	0.436612	FALSE	FALSE	BRE	BRE	lncRNA,misc_RNA,protein_coding	11	intron_variant,non_coding_transcript_variant	ENST00000342045.2,NM_199194.3,NM_001329113.2,NM_199192.3,ENST00000361704.2,NR_137438.2,NR_137440.2,NM_001329114.2,NM_199191.3,NR_137437.2,ENST00000379629.3,NM_004899.5,ENST00000379624.1,ENST00000344773.2,ENST00000379632.2,NM_001261840.2,NM_001329112.1,NR_137439.2,NM_001329115.2,NM_199193.3,NR_120504.1	Transcript	100505736,9577,ENSG00000158019	LOC100505736,BRE	EntrezGene,HGNC	FALSE
8	2	27989110	28503941	NA	1	rs11423536	4.96e-05	chr2_28152010_A_AG_b38	28374877	A	AG	-0.0448726	0.0096106	3.03e-06	0.437067	FALSE	FALSE	BRE	BRE	lncRNA,misc_RNA,protein_coding	0.425	intron_variant,non_coding_transcript_variant	ENST00000342045.2,NM_199194.3,NM_001329113.2,NM_199192.3,ENST00000361704.2,NR_137438.2,NR_137440.2,NM_001329114.2,NM_199191.3,NR_137437.2,ENST00000379629.3,NM_004899.5,ENST00000379624.1,ENST00000344773.2,ENST00000379632.2,NM_001261840.2,NM_001329112.1,NR_137439.2,NM_001329115.2,NM_199193.3,NR_120504.1	Transcript	100505736,9577,ENSG00000158019	LOC100505736,BRE	EntrezGene,HGNC	FALSE
8	2	27989110	28503941	NA	1	rs11685460	4.7e-05	chr2_28171593_T_C_b38	28394460	T	C	-0.0448478	0.00963103	3.22e-06	0.437163	FALSE	FALSE	BRE	BRE	lncRNA,misc_RNA,protein_coding	12.78	intron_variant,non_coding_transcript_variant	ENST00000342045.2,NM_199194.3,NM_001329113.2,NM_199192.3,ENST00000361704.2,NR_137438.2,NR_137440.2,NM_001329114.2,NM_199191.3,NR_137437.2,ENST00000379629.3,NM_004899.5,ENST00000379624.1,ENST00000344773.2,ENST00000379632.2,NM_001261840.2,NM_001329112.1,NR_137439.2,NM_001329115.2,NM_199193.3,NR_120504.1	Transcript	100505736,9577,ENSG00000158019	LOC100505736,BRE	EntrezGene,HGNC	FALSE
8	2	27989110	28503941	NA	1	rs56104185	4.14e-05	chr2_28160820_T_G_b38	28383687	T	G	-0.044459	0.00960761	3.71e-06	0.437268	FALSE	FALSE	BRE	BRE	lncRNA,misc_RNA,promoter_flanking_region,protein_coding	5.436	intron_variant,non_coding_transcript_variant,regulatory_region_variant	ENST00000342045.2,NM_199194.3,NM_001329113.2,NM_199192.3,ENST00000361704.2,NR_137438.2,ENSR00001171924,NR_137440.2,NM_001329114.2,NM_199191.3,NR_137437.2,ENST00000379629.3,NM_004899.5,ENST00000379624.1,ENST00000344773.2,ENST00000379632.2,NM_001261840.2,NM_001329112.1,NR_137439.2,NM_001329115.2,NM_199193.3,NR_120504.1	RegulatoryFeature,Transcript	100505736,-,9577,ENSG00000158019	LOC100505736,BRE,-	EntrezGene,-,HGNC	FALSE
8	2	27989110	28503941	NA	1	rs10173507	4.12e-05	chr2_28161265_T_C_b38	28384132	T	C	-0.0444396	0.00960615	3.73e-06	0.43743	FALSE	FALSE	BRE	BRE	lncRNA,protein_coding,misc_RNA,promoter_flanking_region,-	9.289	intron_variant,non_coding_transcript_variant,TF_binding_site_variant,regulatory_region_variant	ENST00000342045.2,NM_199194.3,NM_001329113.2,NM_199192.3,ENST00000361704.2,NR_137438.2,ENSR00001171924,NR_137440.2,NM_001329114.2,NM_199191.3,NR_137437.2,ENST00000379629.3,NM_004899.5,ENSM00807865884,ENST00000379624.1,ENST00000344773.2,ENST00000379632.2,NM_001261840.2,NM_001329112.1,NR_137439.2,NM_001329115.2,NM_199193.3,NR_120504.1	RegulatoryFeature,Transcript,MotifFeature	100505736,-,9577,ENSG00000158019	LOC100505736,BRE,-	EntrezGene,-,HGNC	FALSE
8	2	27989110	28503941	NA	1	rs60039280	4.05e-05	chr2_28156576_A_G_b38	28379443	A	G	-0.0444237	0.00961133	3.81e-06	0.437496	FALSE	FALSE	BRE	BRE	lncRNA,misc_RNA,protein_coding	1.873	intron_variant,non_coding_transcript_variant	ENST00000342045.2,NM_199194.3,NM_001329113.2,NM_199192.3,ENST00000361704.2,NR_137438.2,NR_137440.2,NM_001329114.2,NM_199191.3,NR_137437.2,ENST00000379629.3,NM_004899.5,ENST00000379624.1,ENST00000344773.2,ENST00000379632.2,NM_001261840.2,NM_001329112.1,NR_137439.2,NM_001329115.2,NM_199193.3,NR_120504.1	Transcript	100505736,9577,ENSG00000158019	LOC100505736,BRE	EntrezGene,HGNC	FALSE
8	2	27989110	28503941	NA	2	rs144118728	0.08946	chr2_28106775_C_T_b38	28329642	T	C	-0.190477	0.0434673	1.18e-05	0.012469	FALSE	FALSE	BRE	BRE	misc_RNA,protein_coding	1.917	intron_variant,non_coding_transcript_variant	ENST00000342045.2,NM_199194.3,NM_001329113.2,NM_199192.3,ENST00000361704.2,NR_137438.2,NR_137440.2,NM_001329114.2,NM_199191.3,NR_137437.2,ENST00000379629.3,NM_004899.5,ENST00000379624.1,ENST00000344773.2,ENST00000379632.2,NM_001261840.2,NM_001329112.1,NR_137439.2,NM_001329115.2,NM_199193.3	Transcript	9577,ENSG00000158019	BRE	EntrezGene,HGNC	FALSE
8	2	27989110	28503941	NA	2	rs185402131	0.04684	chr2_28172131_C_T_b38	28394998	T	C	-0.241393	0.0560526	1.66e-05	0.007587	FALSE	FALSE	BRE	BRE	lncRNA,misc_RNA,promoter_flanking_region,protein_coding	2.34	intron_variant,non_coding_transcript_variant,regulatory_region_variant	ENST00000342045.2,NM_199194.3,NM_001329113.2,NM_199192.3,ENST00000361704.2,ENSR00001171927,NR_137438.2,NR_137440.2,NM_001329114.2,NM_199191.3,NR_137437.2,ENST00000379629.3,NM_004899.5,ENST00000379624.1,ENST00000344773.2,ENST00000379632.2,NM_001261840.2,NM_001329112.1,NR_137439.2,NM_001329115.2,NM_199193.3,NR_120504.1	RegulatoryFeature,Transcript	100505736,-,9577,ENSG00000158019	LOC100505736,BRE,-	EntrezGene,-,HGNC	FALSE
8	2	27989110	28503941	NA	2	rs184736481	0.04108	chr2_28158806_T_C_b38	28381673	C	T	-0.239001	0.0559014	1.91e-05	0.007606	FALSE	FALSE	BRE	BRE	lncRNA,misc_RNA,protein_coding	13.12	intron_variant,non_coding_transcript_variant	ENST00000342045.2,NM_199194.3,NM_001329113.2,NM_199192.3,ENST00000361704.2,NR_137438.2,NR_137440.2,NM_001329114.2,NM_199191.3,NR_137437.2,ENST00000379629.3,NM_004899.5,ENST00000379624.1,ENST00000344773.2,ENST00000379632.2,NM_001261840.2,NM_001329112.1,NR_137439.2,NM_001329115.2,NM_199193.3,NR_120504.1	Transcript	100505736,9577,ENSG00000158019	LOC100505736,BRE	EntrezGene,HGNC	FALSE
8	2	27989110	28503941	NA	2	rs202058474	0.02109	chr2_28180106_G_GA_b38	28402973	GA	G	-0.150331	0.037827	7.07e-05	0.016411	FALSE	FALSE	BRE	BRE	lncRNA,misc_RNA,protein_coding	10.44	intron_variant,non_coding_transcript_variant	ENST00000342045.2,NM_199194.3,NM_001329113.2,NM_199192.3,ENST00000361704.2,NR_137438.2,NR_137440.2,NM_001329114.2,NM_199191.3,NR_137437.2,ENST00000379629.3,NM_004899.5,ENST00000379624.1,ENST00000344773.2,ENST00000379632.2,NM_001261840.2,NM_001329112.1,NR_137439.2,NM_001329115.2,NM_199193.3,NR_120504.1	Transcript	100505736,9577,ENSG00000158019	LOC100505736,BRE	EntrezGene,HGNC	FALSE
8	2	27989110	28503941	NA	2	rs149412989	0.02076	chr2_28146062_G_A_b38	28368929	A	G	-0.148028	0.0374629	7.78e-05	0.016495	FALSE	FALSE	BRE	BRE	lncRNA,misc_RNA,protein_coding	3.325	intron_variant,non_coding_transcript_variant,downstream_gene_variant	ENST00000342045.2,NM_199194.3,NM_001329113.2,NM_199192.3,ENST00000361704.2,NR_137438.2,NR_137440.2,NM_001329114.2,NM_199191.3,NR_137437.2,ENST00000379629.3,NM_004899.5,ENST00000379624.1,ENST00000344773.2,ENST00000379632.2,NM_001261840.2,NM_001329112.1,NR_137439.2,NM_001329115.2,NM_199193.3,NR_120504.1	Transcript	100505736,9577,ENSG00000158019	LOC100505736,BRE	EntrezGene,HGNC	FALSE
8	2	27989110	28503941	NA	2	rs139767979	0.02075	chr2_28143817_T_C_b38	28366684	C	T	-0.148031	0.0374641	7.78e-05	0.016496	FALSE	FALSE	BRE	BRE	lncRNA,misc_RNA,protein_coding	3.826	intron_variant,non_coding_transcript_variant,downstream_gene_variant	ENST00000342045.2,NM_199194.3,NM_001329113.2,NM_199192.3,ENST00000361704.2,NR_137438.2,NR_137440.2,NM_001329114.2,NM_199191.3,NR_137437.2,ENST00000379629.3,NM_004899.5,ENST00000379624.1,ENST00000344773.2,ENST00000379632.2,NM_001261840.2,NM_001329112.1,NR_137439.2,NM_001329115.2,NM_199193.3,NR_120504.1	Transcript	100505736,9577,ENSG00000158019	LOC100505736,BRE	EntrezGene,HGNC	FALSE
8	2	27989110	28503941	NA	2	rs148342447	0.01995	chr2_28142224_G_A_b38	28365091	A	G	-0.147746	0.0374785	8.08e-05	0.016542	FALSE	FALSE	BRE	BRE	misc_RNA,protein_coding	6.99	intron_variant,non_coding_transcript_variant	ENST00000342045.2,NM_199194.3,NM_001329113.2,NM_199192.3,ENST00000361704.2,NR_137438.2,NR_137440.2,NM_001329114.2,NM_199191.3,NR_137437.2,ENST00000379629.3,NM_004899.5,ENST00000379624.1,ENST00000344773.2,ENST00000379632.2,NM_001261840.2,NM_001329112.1,NR_137439.2,NM_001329115.2,NM_199193.3	Transcript	9577,ENSG00000158019	BRE	EntrezGene,HGNC	FALSE
8	2	27989110	28503941	NA	2	rs139209542	0.01929	chr2_28149380_G_A_b38	28372247	A	G	-0.147364	0.0374524	8.34e-05	0.0165	FALSE	FALSE	BRE	BRE	lncRNA,misc_RNA,protein_coding	8.344	non_coding_transcript_exon_variant,intron_variant,non_coding_transcript_variant	ENST00000342045.2,NM_199194.3,NM_001329113.2,NM_199192.3,ENST00000361704.2,NR_137438.2,NR_137440.2,NM_001329114.2,NM_199191.3,NR_137437.2,ENST00000379629.3,NM_004899.5,ENST00000379624.1,ENST00000344773.2,ENST00000379632.2,NM_001261840.2,NM_001329112.1,NR_137439.2,NM_001329115.2,NM_199193.3,NR_120504.1	Transcript	100505736,9577,ENSG00000158019	LOC100505736,BRE	EntrezGene,HGNC	FALSE
8	2	27989110	28503941	NA	2	rs141362234	0.01816	chr2_28137216_G_A_b38	28360083	A	G	-0.148004	0.0377155	8.71e-05	0.016326	FALSE	FALSE	BRE	BRE	promoter_flanking_region,misc_RNA,protein_coding	1.743	intron_variant,non_coding_transcript_variant,regulatory_region_variant	ENST00000342045.2,NM_199194.3,NM_001329113.2,NM_199192.3,ENST00000361704.2,NR_137438.2,NR_137440.2,NM_001329114.2,NM_199191.3,NR_137437.2,ENST00000379629.3,NM_004899.5,ENST00000379624.1,ENST00000344773.2,ENST00000379632.2,NM_001261840.2,NM_001329112.1,NR_137439.2,NM_001329115.2,NM_199193.3,ENSR00001171918	RegulatoryFeature,Transcript	-,9577,ENSG00000158019	BRE,-	EntrezGene,-,HGNC	FALSE
8	2	27989110	28503941	NA	2	rs139839516	0.01651	chr2_28139111_G_T_b38	28361978	T	G	-0.147273	0.0377073	9.4e-05	0.01633	FALSE	FALSE	BRE	BRE	misc_RNA,protein_coding	0.771	intron_variant,non_coding_transcript_variant	ENST00000342045.2,NM_199194.3,NM_001329113.2,NM_199192.3,ENST00000361704.2,NR_137438.2,NR_137440.2,NM_001329114.2,NM_199191.3,NR_137437.2,ENST00000379629.3,NM_004899.5,ENST00000379624.1,ENST00000344773.2,ENST00000379632.2,NM_001261840.2,NM_001329112.1,NR_137439.2,NM_001329115.2,NM_199193.3	Transcript	9577,ENSG00000158019	BRE	EntrezGene,HGNC	FALSE
8	2	27989110	28503941	NA	2	rs145436093	0.01639	chr2_28156463_A_T_b38	28379330	T	A	-0.147319	0.0377037	9.34e-05	0.016362	FALSE	FALSE	BRE	BRE	lncRNA,misc_RNA,protein_coding	8.8	intron_variant,non_coding_transcript_variant	ENST00000342045.2,NM_199194.3,NM_001329113.2,NM_199192.3,ENST00000361704.2,NR_137438.2,NR_137440.2,NM_001329114.2,NM_199191.3,NR_137437.2,ENST00000379629.3,NM_004899.5,ENST00000379624.1,ENST00000344773.2,ENST00000379632.2,NM_001261840.2,NM_001329112.1,NR_137439.2,NM_001329115.2,NM_199193.3,NR_120504.1	Transcript	100505736,9577,ENSG00000158019	LOC100505736,BRE	EntrezGene,HGNC	FALSE
8	2	27989110	28503941	NA	2	rs140211221	0.01618	chr2_28182241_G_A_b38	28405108	A	G	-0.147494	0.0377237	9.24e-05	0.016479	FALSE	FALSE	BRE	BRE	lncRNA,misc_RNA,protein_coding	0.029	intron_variant,non_coding_transcript_variant	ENST00000342045.2,NM_199194.3,NM_001329113.2,NM_199192.3,ENST00000361704.2,NR_137438.2,NR_137440.2,NM_001329114.2,NM_199191.3,NR_137437.2,ENST00000379629.3,NM_004899.5,ENST00000379624.1,ENST00000344773.2,ENST00000379632.2,NM_001261840.2,NM_001329112.1,NR_137439.2,NM_001329115.2,NM_199193.3,NR_120504.1	Transcript	100505736,9577,ENSG00000158019	LOC100505736,BRE	EntrezGene,HGNC	FALSE
8	2	27989110	28503941	NA	2	rs141489226	0.01604	chr2_27931662_T_C_b38	28154529	C	T	-0.195768	0.0486698	5.77e-05	0.009839	FALSE	FALSE	BRE	BRE	retained_intron,protein_coding,misc_RNA,promoter_flanking_region,non_stop_decay,nonsense_mediated_decay,processed_transcript	1.064	downstream_gene_variant,regulatory_region_variant,NMD_transcript_variant,intron_variant,non_coding_transcript_variant	ENST00000342045.2,ENSR00001171879,NM_199194.3,NM_001329113.2,NM_199192.3,ENST00000448427.1,ENST00000496951.1,ENST00000361704.2,ENST00000604932.1,ENST00000436924.1,NR_137438.2,NR_137440.2,NM_001329114.2,NM_199191.3,NR_137437.2,ENST00000379629.3,NM_004899.5,ENST00000603461.1,ENST00000379624.1,ENST00000344773.2,ENST00000379632.2,NM_001261840.2,NM_001329112.1,NR_137439.2,NM_001329115.2,NM_199193.3	RegulatoryFeature,Transcript	ENSG00000243147,-,9577,ENSG00000158019	BRE,-,MRPL33	EntrezGene,-,HGNC	FALSE
8	2	27989110	28503941	NA	2	rs183025280	0.01586	chr2_28110517_G_T_b38	28333384	T	G	-0.147366	0.0377865	9.63e-05	0.016279	FALSE	FALSE	BRE	BRE	misc_RNA,protein_coding	0.779	intron_variant,non_coding_transcript_variant	ENST00000342045.2,NM_199194.3,NM_001329113.2,NM_199192.3,ENST00000361704.2,NR_137438.2,NR_137440.2,NM_001329114.2,NM_199191.3,NR_137437.2,ENST00000379629.3,NM_004899.5,ENST00000379624.1,ENST00000344773.2,ENST00000379632.2,NM_001261840.2,NM_001329112.1,NR_137439.2,NM_001329115.2,NM_199193.3	Transcript	9577,ENSG00000158019	BRE	EntrezGene,HGNC	FALSE
8	2	27989110	28503941	NA	2	rs187126206	0.0157	chr2_28151552_G_A_b38	28374419	A	G	-0.146779	0.037688	9.85e-05	0.0163	FALSE	FALSE	BRE	BRE	lncRNA,misc_RNA,protein_coding	1.838	intron_variant,non_coding_transcript_variant	ENST00000342045.2,NM_199194.3,NM_001329113.2,NM_199192.3,ENST00000361704.2,NR_137438.2,NR_137440.2,NM_001329114.2,NM_199191.3,NR_137437.2,ENST00000379629.3,NM_004899.5,ENST00000379624.1,ENST00000344773.2,ENST00000379632.2,NM_001261840.2,NM_001329112.1,NR_137439.2,NM_001329115.2,NM_199193.3,NR_120504.1	Transcript	100505736,9577,ENSG00000158019	LOC100505736,BRE	EntrezGene,HGNC	FALSE
8	2	27989110	28503941	NA	2	rs146247788	0.01525	chr2_28155674_G_A_b38	28378541	A	G	-0.146603	0.0377056	0.000101123	0.016303	FALSE	FALSE	BRE	BRE	lncRNA,CTCF_binding_site,protein_coding,misc_RNA,-,TF_binding_site	2.217	intron_variant,non_coding_transcript_variant,TF_binding_site_variant,regulatory_region_variant	ENST00000342045.2,ENSR00001917607,NM_199194.3,NM_001329113.2,NM_199192.3,ENSM00528835241,ENST00000361704.2,ENSM00529491228,NR_137438.2,NR_137440.2,NM_001329114.2,NM_199191.3,ENSM00529435031,NR_137437.2,ENST00000379629.3,NM_004899.5,ENSM00528989903,ENST00000379624.1,ENST00000344773.2,ENST00000379632.2,ENSR00001917608,NM_001261840.2,NM_001329112.1,NR_137439.2,ENSM00529981366,NM_001329115.2,NM_19919…	RegulatoryFeature,Transcript,MotifFeature	100505736,-,9577,ENSG00000158019	LOC100505736,BRE,-	EntrezGene,-,HGNC	FALSE
8	2	27989110	28503941	NA	2	rs142564031	0.01525	chr2_28157125_T_G_b38	28379992	G	T	-0.146646	0.0376985	0.000100351	0.016367	FALSE	FALSE	BRE	BRE	lncRNA,misc_RNA,protein_coding	13.62	intron_variant,non_coding_transcript_variant	ENST00000342045.2,NM_199194.3,NM_001329113.2,NM_199192.3,ENST00000361704.2,NR_137438.2,NR_137440.2,NM_001329114.2,NM_199191.3,NR_137437.2,ENST00000379629.3,NM_004899.5,ENST00000379624.1,ENST00000344773.2,ENST00000379632.2,NM_001261840.2,NM_001329112.1,NR_137439.2,NM_001329115.2,NM_199193.3,NR_120504.1	Transcript	100505736,9577,ENSG00000158019	LOC100505736,BRE	EntrezGene,HGNC	FALSE
8	2	27989110	28503941	NA	2	rs144381401	0.01498	chr2_28135003_G_A_b38	28357870	A	G	-0.146589	0.0377423	0.000102871	0.016289	FALSE	FALSE	BRE	BRE	promoter_flanking_region,misc_RNA,protein_coding	5.248	intron_variant,non_coding_transcript_variant,regulatory_region_variant	ENST00000342045.2,NM_199194.3,NM_001329113.2,NM_199192.3,ENST00000361704.2,NR_137438.2,NR_137440.2,NM_001329114.2,NM_199191.3,NR_137437.2,ENST00000379629.3,NM_004899.5,ENSR00001171917,ENST00000379624.1,ENST00000344773.2,ENST00000379632.2,NM_001261840.2,NM_001329112.1,NR_137439.2,NM_001329115.2,NM_199193.3	RegulatoryFeature,Transcript	-,9577,ENSG00000158019	BRE,-	EntrezGene,-,HGNC	FALSE
8	2	27989110	28503941	NA	2	rs146363665	0.01489	chr2_28179530_G_A_b38	28402397	A	G	-0.146984	0.0377605	9.93e-05	0.016398	FALSE	FALSE	BRE	BRE	lncRNA,misc_RNA,protein_coding	3.448	intron_variant,non_coding_transcript_variant	ENST00000342045.2,NM_199194.3,NM_001329113.2,NM_199192.3,ENST00000361704.2,NR_137438.2,NR_137440.2,NM_001329114.2,NM_199191.3,NR_137437.2,ENST00000379629.3,NM_004899.5,ENST00000379624.1,ENST00000344773.2,ENST00000379632.2,NM_001261840.2,NM_001329112.1,NR_137439.2,NM_001329115.2,NM_199193.3,NR_120504.1	Transcript	100505736,9577,ENSG00000158019	LOC100505736,BRE	EntrezGene,HGNC	FALSE
8	2	27989110	28503941	NA	2	rs143242049	0.01484	chr2_28189785_C_A_b38	28412652	A	C	-0.147043	0.0377525	9.83e-05	0.016406	FALSE	FALSE	BRE	BRE	lncRNA,misc_RNA,protein_coding	5.024	intron_variant,non_coding_transcript_variant	ENST00000342045.2,NM_199194.3,NM_001329113.2,NM_199192.3,ENST00000361704.2,NR_137438.2,NR_137440.2,NM_001329114.2,NM_199191.3,NR_137437.2,ENST00000379629.3,NM_004899.5,ENST00000379624.1,ENST00000344773.2,ENST00000379632.2,NM_001261840.2,NM_001329112.1,NR_137439.2,NM_001329115.2,NM_199193.3,NR_120504.1	Transcript	100505736,9577,ENSG00000158019	LOC100505736,BRE	EntrezGene,HGNC	FALSE
8	2	27989110	28503941	NA	2	rs139874540	0.01484	chr2_28189632_C_T_b38	28412499	T	C	-0.147042	0.0377524	9.83e-05	0.016406	FALSE	FALSE	BRE	BRE	lncRNA,misc_RNA,protein_coding	1.716	intron_variant,non_coding_transcript_variant	ENST00000342045.2,NM_199194.3,NM_001329113.2,NM_199192.3,ENST00000361704.2,NR_137438.2,NR_137440.2,NM_001329114.2,NM_199191.3,NR_137437.2,ENST00000379629.3,NM_004899.5,ENST00000379624.1,ENST00000344773.2,ENST00000379632.2,NM_001261840.2,NM_001329112.1,NR_137439.2,NM_001329115.2,NM_199193.3,NR_120504.1	Transcript	100505736,9577,ENSG00000158019	LOC100505736,BRE	EntrezGene,HGNC	FALSE
8	2	27989110	28503941	NA	2	rs150000920	0.01478	chr2_28180307_A_G_b38	28403174	G	A	-0.146796	0.0377291	0.000100013	0.016419	FALSE	FALSE	BRE	BRE	lncRNA,misc_RNA,protein_coding	4.85	intron_variant,non_coding_transcript_variant	ENST00000342045.2,NM_199194.3,NM_001329113.2,NM_199192.3,ENST00000361704.2,NR_137438.2,NR_137440.2,NM_001329114.2,NM_199191.3,NR_137437.2,ENST00000379629.3,NM_004899.5,ENST00000379624.1,ENST00000344773.2,ENST00000379632.2,NM_001261840.2,NM_001329112.1,NR_137439.2,NM_001329115.2,NM_199193.3,NR_120504.1	Transcript	100505736,9577,ENSG00000158019	LOC100505736,BRE	EntrezGene,HGNC	FALSE
8	2	27989110	28503941	NA	2	rs139208182	0.01469	chr2_28191886_A_G_b38	28414753	G	A	-0.146956	0.0377531	9.93e-05	0.016409	FALSE	FALSE	BRE	BRE	lncRNA,misc_RNA,protein_coding	3.142	intron_variant,non_coding_transcript_variant	ENST00000342045.2,NM_199194.3,NM_001329113.2,NM_199192.3,ENST00000361704.2,NR_137438.2,NR_137440.2,NM_001329114.2,NM_199191.3,NR_137437.2,ENST00000379629.3,NM_004899.5,ENST00000379624.1,ENST00000344773.2,ENST00000379632.2,NM_001261840.2,NM_001329112.1,NR_137439.2,NM_001329115.2,NM_199193.3,NR_120504.1	Transcript	100505736,9577,ENSG00000158019	LOC100505736,BRE	EntrezGene,HGNC	FALSE
8	2	27989110	28503941	NA	2	rs137971077	0.01456	chr2_28182446_G_A_b38	28405313	A	G	-0.146735	0.037734	0.000100886	0.016418	FALSE	FALSE	BRE	BRE	lncRNA,misc_RNA,protein_coding	1.503	intron_variant,non_coding_transcript_variant	ENST00000342045.2,NM_199194.3,NM_001329113.2,NM_199192.3,ENST00000361704.2,NR_137438.2,NR_137440.2,NM_001329114.2,NM_199191.3,NR_137437.2,ENST00000379629.3,NM_004899.5,ENST00000379624.1,ENST00000344773.2,ENST00000379632.2,NM_001261840.2,NM_001329112.1,NR_137439.2,NM_001329115.2,NM_199193.3,NR_120504.1	Transcript	100505736,9577,ENSG00000158019	LOC100505736,BRE	EntrezGene,HGNC	FALSE
8	2	27989110	28503941	NA	2	rs141032397	0.0141	chr2_28164989_T_C_b38	28387856	C	T	-0.146301	0.0377186	0.000105087	0.016398	FALSE	FALSE	BRE	BRE	lncRNA,misc_RNA,promoter_flanking_region,protein_coding	8.053	intron_variant,non_coding_transcript_variant,regulatory_region_variant	ENST00000342045.2,NM_199194.3,NM_001329113.2,NM_199192.3,ENST00000361704.2,NR_137438.2,ENSR00001171924,NR_137440.2,NM_001329114.2,NM_199191.3,NR_137437.2,ENST00000379629.3,NM_004899.5,ENST00000379624.1,ENST00000344773.2,ENST00000379632.2,NM_001261840.2,NM_001329112.1,NR_137439.2,NM_001329115.2,NM_199193.3,NR_120504.1	RegulatoryFeature,Transcript	100505736,-,9577,ENSG00000158019	LOC100505736,BRE,-	EntrezGene,-,HGNC	FALSE
8	2	27989110	28503941	NA	2	rs150032218	0.01381	chr2_28165949_A_G_b38	28388816	G	A	-0.145966	0.0376867	0.000107536	0.016419	FALSE	FALSE	BRE	BRE	lncRNA,misc_RNA,protein_coding	2.07	intron_variant,non_coding_transcript_variant	ENST00000342045.2,NM_199194.3,NM_001329113.2,NM_199192.3,ENST00000361704.2,NR_137438.2,NR_137440.2,NM_001329114.2,NM_199191.3,NR_137437.2,ENST00000379629.3,NM_004899.5,ENST00000379624.1,ENST00000344773.2,ENST00000379632.2,NM_001261840.2,NM_001329112.1,NR_137439.2,NM_001329115.2,NM_199193.3,NR_120504.1	Transcript	100505736,9577,ENSG00000158019	LOC100505736,BRE	EntrezGene,HGNC	FALSE
8	2	27989110	28503941	NA	2	rs140253024	0.01377	chr2_28191100_T_G_b38	28413967	G	T	-0.146349	0.0377506	0.000105966	0.016413	FALSE	FALSE	BRE	BRE	lncRNA,misc_RNA,protein_coding	10.14	intron_variant,non_coding_transcript_variant	ENST00000342045.2,NM_199194.3,NM_001329113.2,NM_199192.3,ENST00000361704.2,NR_137438.2,NR_137440.2,NM_001329114.2,NM_199191.3,NR_137437.2,ENST00000379629.3,NM_004899.5,ENST00000379624.1,ENST00000344773.2,ENST00000379632.2,NM_001261840.2,NM_001329112.1,NR_137439.2,NM_001329115.2,NM_199193.3,NR_120504.1	Transcript	100505736,9577,ENSG00000158019	LOC100505736,BRE	EntrezGene,HGNC	FALSE
8	2	27989110	28503941	NA	2	rs150248282	0.01374	chr2_28191672_A_G_b38	28414539	G	A	-0.146342	0.0377517	0.000106094	0.016413	FALSE	FALSE	BRE	BRE	lncRNA,misc_RNA,protein_coding	9.774	intron_variant,non_coding_transcript_variant	ENST00000342045.2,NM_199194.3,NM_001329113.2,NM_199192.3,ENST00000361704.2,NR_137438.2,NR_137440.2,NM_001329114.2,NM_199191.3,NR_137437.2,ENST00000379629.3,NM_004899.5,ENST00000379624.1,ENST00000344773.2,ENST00000379632.2,NM_001261840.2,NM_001329112.1,NR_137439.2,NM_001329115.2,NM_199193.3,NR_120504.1	Transcript	100505736,9577,ENSG00000158019	LOC100505736,BRE	EntrezGene,HGNC	FALSE
8	2	27989110	28503941	NA	2	rs143656904	0.01365	chr2_28172221_A_G_b38	28395088	G	A	-0.146087	0.0377392	0.000108496	0.016399	FALSE	FALSE	BRE	BRE	lncRNA,misc_RNA,promoter_flanking_region,protein_coding	5.896	intron_variant,non_coding_transcript_variant,regulatory_region_variant	ENST00000342045.2,NM_199194.3,NM_001329113.2,NM_199192.3,ENST00000361704.2,ENSR00001171927,NR_137438.2,NR_137440.2,NM_001329114.2,NM_199191.3,NR_137437.2,ENST00000379629.3,NM_004899.5,ENST00000379624.1,ENST00000344773.2,ENST00000379632.2,NM_001261840.2,NM_001329112.1,NR_137439.2,NM_001329115.2,NM_199193.3,NR_120504.1	RegulatoryFeature,Transcript	100505736,-,9577,ENSG00000158019	LOC100505736,BRE,-	EntrezGene,-,HGNC	FALSE
8	2	27989110	28503941	NA	2	rs139040970	0.01364	chr2_28182789_A_C_b38	28405656	C	A	-0.146127	0.037732	0.000107699	0.016421	FALSE	FALSE	BRE	BRE	lncRNA,misc_RNA,protein_coding	17.84	intron_variant,non_coding_transcript_variant	ENST00000342045.2,NM_199194.3,NM_001329113.2,NM_199192.3,ENST00000361704.2,NR_137438.2,NR_137440.2,NM_001329114.2,NM_199191.3,NR_137437.2,ENST00000379629.3,NM_004899.5,ENST00000379624.1,ENST00000344773.2,ENST00000379632.2,NM_001261840.2,NM_001329112.1,NR_137439.2,NM_001329115.2,NM_199193.3,NR_120504.1	Transcript	100505736,9577,ENSG00000158019	LOC100505736,BRE	EntrezGene,HGNC	FALSE
8	2	27989110	28503941	NA	2	rs140617998	0.0136	chr2_28184901_T_C_b38	28407768	C	T	-0.146168	0.0377351	0.000107371	0.016421	FALSE	FALSE	BRE	BRE	lncRNA,misc_RNA,protein_coding	10.87	intron_variant,non_coding_transcript_variant	ENST00000342045.2,NM_199194.3,NM_001329113.2,NM_199192.3,ENST00000361704.2,NR_137438.2,NR_137440.2,NM_001329114.2,NM_199191.3,NR_137437.2,ENST00000379629.3,NM_004899.5,ENST00000379624.1,ENST00000344773.2,ENST00000379632.2,NM_001261840.2,NM_001329112.1,NR_137439.2,NM_001329115.2,NM_199193.3,NR_120504.1	Transcript	100505736,9577,ENSG00000158019	LOC100505736,BRE	EntrezGene,HGNC	FALSE
8	2	27989110	28503941	NA	2	rs143547763	0.01344	chr2_28173135_T_C_b38	28396002	C	T	-0.145809	0.037708	0.000110369	0.016422	FALSE	FALSE	BRE	BRE	lncRNA,misc_RNA,promoter_flanking_region,protein_coding	10.05	intron_variant,non_coding_transcript_variant,regulatory_region_variant	ENST00000342045.2,NM_199194.3,NM_001329113.2,NM_199192.3,ENST00000361704.2,ENSR00001171927,NR_137438.2,NR_137440.2,NM_001329114.2,NM_199191.3,NR_137437.2,ENST00000379629.3,NM_004899.5,ENST00000379624.1,ENST00000344773.2,ENST00000379632.2,NM_001261840.2,NM_001329112.1,NR_137439.2,NM_001329115.2,NM_199193.3,NR_120504.1	RegulatoryFeature,Transcript	100505736,-,9577,ENSG00000158019	LOC100505736,BRE,-	EntrezGene,-,HGNC	FALSE
8	2	27989110	28503941	NA	2	rs138080446	0.0133	chr2_28172778_C_T_b38	28395645	T	C	-0.145679	0.0376997	0.00011156	0.016436	FALSE	FALSE	BRE	BRE	lncRNA,misc_RNA,promoter_flanking_region,protein_coding	5.691	intron_variant,non_coding_transcript_variant,regulatory_region_variant	ENST00000342045.2,NM_199194.3,NM_001329113.2,NM_199192.3,ENST00000361704.2,ENSR00001171927,NR_137438.2,NR_137440.2,NM_001329114.2,NM_199191.3,NR_137437.2,ENST00000379629.3,NM_004899.5,ENST00000379624.1,ENST00000344773.2,ENST00000379632.2,NM_001261840.2,NM_001329112.1,NR_137439.2,NM_001329115.2,NM_199193.3,NR_120504.1	RegulatoryFeature,Transcript	100505736,-,9577,ENSG00000158019	LOC100505736,BRE,-	EntrezGene,-,HGNC	FALSE
8	2	27989110	28503941	NA	2	rs189602968	0.01324	chr2_27994225_G_A_b38	28217092	A	G	-0.228882	0.0570393	6.01e-05	0.007291	FALSE	FALSE	BRE	BRE	miRNA,protein_coding,misc_RNA,promoter_flanking_region,non_stop_decay,processed_transcript	0.501	intron_variant,non_coding_transcript_variant,upstream_gene_variant,regulatory_region_variant	ENST00000342045.2,NM_199194.3,NM_001329113.2,NM_199192.3,ENST00000361704.2,ENST00000604932.1,ENSR00000114520,ENST00000436924.1,NR_137438.2,NR_137440.2,NR_036230.1,NM_001329114.2,NM_199191.3,NR_137437.2,ENST00000379629.3,NM_004899.5,ENST00000603461.1,ENST00000379624.1,ENST00000344773.2,ENST00000379632.2,NM_001261840.2,NM_001329112.1,NR_137439.2,ENST00000584745.1,NM_001329115.2,NM_199193.3	RegulatoryFeature,Transcript	ENSG00000265321,ENSG00000158019,100422965,-,9577	-,BRE,MIR4263	EntrezGene,-,HGNC	FALSE
8	2	27989110	28503941	NA	2	rs144881324	0.01292	chr2_27989622_A_G_b38	28212489	G	A	-0.229577	0.0572279	6.04e-05	0.007263	FALSE	FALSE	BRE	BRE	protein_coding,misc_RNA,promoter_flanking_region,non_stop_decay,nonsense_mediated_decay,processed_transcript	9.212	intron_variant,non_coding_transcript_variant,downstream_gene_variant,regulatory_region_variant	ENST00000342045.2,NM_199194.3,NM_001329113.2,NM_199192.3,ENST00000448427.1,ENST00000361704.2,ENST00000604932.1,ENSR00001617218,ENST00000436924.1,NR_137438.2,NR_137440.2,NM_001329114.2,NM_199191.3,NR_137437.2,ENST00000379629.3,NM_004899.5,ENST00000603461.1,ENST00000379624.1,ENST00000344773.2,ENST00000379632.2,NM_001261840.2,NM_001329112.1,NR_137439.2,NM_001329115.2,NM_199193.3	RegulatoryFeature,Transcript	ENSG00000243147,-,9577,ENSG00000158019	BRE,-,MRPL33	EntrezGene,-,HGNC	FALSE
8	2	27989110	28503941	NA	2	rs147460977	0.01263	chr2_28188323_T_C_b38	28411190	C	T	-0.146645	0.0379906	0.000113468	0.016206	FALSE	FALSE	BRE	BRE	lncRNA,misc_RNA,protein_coding	5.66	intron_variant,non_coding_transcript_variant	ENST00000342045.2,NM_199194.3,NM_001329113.2,NM_199192.3,ENST00000361704.2,NR_137438.2,NR_137440.2,NM_001329114.2,NM_199191.3,NR_137437.2,ENST00000379629.3,NM_004899.5,ENST00000379624.1,ENST00000344773.2,ENST00000379632.2,NM_001261840.2,NM_001329112.1,NR_137439.2,NM_001329115.2,NM_199193.3,NR_120504.1	Transcript	100505736,9577,ENSG00000158019	LOC100505736,BRE	EntrezGene,HGNC	FALSE
8	2	27989110	28503941	NA	2	rs139837587	0.01242	chr2_28188604_C_T_b38	28411471	T	C	-0.146491	0.0379903	0.000115348	0.016206	FALSE	FALSE	BRE	BRE	lncRNA,misc_RNA,protein_coding	10.89	intron_variant,non_coding_transcript_variant	ENST00000342045.2,NM_199194.3,NM_001329113.2,NM_199192.3,ENST00000361704.2,NR_137438.2,NR_137440.2,NM_001329114.2,NM_199191.3,NR_137437.2,ENST00000379629.3,NM_004899.5,ENST00000379624.1,ENST00000344773.2,ENST00000379632.2,NM_001261840.2,NM_001329112.1,NR_137439.2,NM_001329115.2,NM_199193.3,NR_120504.1	Transcript	100505736,9577,ENSG00000158019	LOC100505736,BRE	EntrezGene,HGNC	FALSE
8	2	27989110	28503941	NA	2	rs139006855	0.01228	chr2_28178818_T_C_b38	28401685	C	T	-0.14618	0.0379735	0.000118445	0.016208	FALSE	FALSE	BRE	BRE	lncRNA,misc_RNA,protein_coding	5.781	intron_variant,non_coding_transcript_variant	ENST00000342045.2,NM_199194.3,NM_001329113.2,NM_199192.3,ENST00000361704.2,NR_137438.2,NR_137440.2,NM_001329114.2,NM_199191.3,NR_137437.2,ENST00000379629.3,NM_004899.5,ENST00000379624.1,ENST00000344773.2,ENST00000379632.2,NM_001261840.2,NM_001329112.1,NR_137439.2,NM_001329115.2,NM_199193.3,NR_120504.1	Transcript	100505736,9577,ENSG00000158019	LOC100505736,BRE	EntrezGene,HGNC	FALSE
8	2	27989110	28503941	NA	2	2:28351772_TG_T	0.01213	chr2_28128905_TG_T_b38	28351772	T	TG	-0.146597	0.0381708	0.000122869	0.016109	FALSE	FALSE	BRE	BRE	promoter_flanking_region,misc_RNA,protein_coding	0.482	intron_variant,non_coding_transcript_variant,regulatory_region_variant	ENST00000342045.2,NM_199194.3,NM_001329113.2,NM_199192.3,ENSR00001917602,ENST00000361704.2,NR_137438.2,NR_137440.2,NM_001329114.2,NM_199191.3,NR_137437.2,ENST00000379629.3,NM_004899.5,ENST00000379624.1,ENST00000344773.2,ENST00000379632.2,NM_001261840.2,NM_001329112.1,NR_137439.2,NM_001329115.2,NM_199193.3	RegulatoryFeature,Transcript	-,9577,ENSG00000158019	BRE,-	EntrezGene,-,HGNC	FALSE
8	2	27989110	28503941	NA	2	rs17006512	0.0121	chr2_28097986_T_C_b38	28320853	C	T	-0.145202	0.0376464	0.000114886	0.016435	FALSE	FALSE	BRE	BRE	misc_RNA,protein_coding	15.32	intron_variant,non_coding_transcript_variant	ENST00000342045.2,NM_199194.3,NM_001329113.2,NM_199192.3,ENST00000361704.2,NR_137438.2,NR_137440.2,NM_001329114.2,NM_199191.3,NR_137437.2,ENST00000379629.3,NM_004899.5,ENST00000379624.1,ENST00000344773.2,ENST00000379632.2,NM_001261840.2,NM_001329112.1,NR_137439.2,NM_001329115.2,NM_199193.3	Transcript	9577,ENSG00000158019	BRE	EntrezGene,HGNC	FALSE
8	2	27989110	28503941	NA	2	rs141765007	0.01187	chr2_28193614_A_G_b38	28416481	G	A	-0.146103	0.037998	0.000120647	0.016209	FALSE	FALSE	BRE	BRE	lncRNA,misc_RNA,promoter_flanking_region,protein_coding	8.244	intron_variant,non_coding_transcript_variant,regulatory_region_variant	ENST00000342045.2,NM_199194.3,NM_001329113.2,NM_199192.3,ENSR00001171935,ENST00000361704.2,NR_137438.2,NR_137440.2,NM_001329114.2,NM_199191.3,NR_137437.2,ENST00000379629.3,NM_004899.5,ENST00000379624.1,ENST00000344773.2,ENST00000379632.2,NM_001261840.2,NM_001329112.1,NR_137439.2,NM_001329115.2,NM_199193.3,NR_120504.1	RegulatoryFeature,Transcript	100505736,-,9577,ENSG00000158019	LOC100505736,BRE,-	EntrezGene,-,HGNC	FALSE
8	2	27989110	28503941	NA	2	rs115747209	0.01159	chr2_28097809_G_A_b38	28320676	A	G	-0.144761	0.0376379	0.000120099	0.016474	FALSE	FALSE	BRE	BRE	misc_RNA,protein_coding	10.75	intron_variant,non_coding_transcript_variant	ENST00000342045.2,NM_199194.3,NM_001329113.2,NM_199192.3,ENST00000361704.2,NR_137438.2,NR_137440.2,NM_001329114.2,NM_199191.3,NR_137437.2,ENST00000379629.3,NM_004899.5,ENST00000379624.1,ENST00000344773.2,ENST00000379632.2,NM_001261840.2,NM_001329112.1,NR_137439.2,NM_001329115.2,NM_199193.3	Transcript	9577,ENSG00000158019	BRE	EntrezGene,HGNC	FALSE
8	2	27989110	28503941	NA	2	rs142608397	0.01144	chr2_28185340_T_C_b38	28408207	C	T	-0.145667	0.0379775	0.000125353	0.01622	FALSE	FALSE	BRE	BRE	lncRNA,misc_RNA,promoter_flanking_region,protein_coding	13.42	intron_variant,non_coding_transcript_variant,regulatory_region_variant	ENST00000342045.2,NM_199194.3,NM_001329113.2,NM_199192.3,ENST00000361704.2,NR_137438.2,NR_137440.2,NM_001329114.2,NM_199191.3,NR_137437.2,ENST00000379629.3,ENSR00001917611,NM_004899.5,ENST00000379624.1,ENST00000344773.2,ENST00000379632.2,NM_001261840.2,NM_001329112.1,NR_137439.2,NM_001329115.2,NM_199193.3,NR_120504.1	RegulatoryFeature,Transcript	100505736,-,9577,ENSG00000158019	LOC100505736,BRE,-	EntrezGene,-,HGNC	FALSE
8	2	27989110	28503941	NA	2	rs139394389	0.01142	chr2_28105735_G_A_b38	28328602	A	G	-0.145421	0.0378198	0.000120601	0.016279	FALSE	FALSE	BRE	BRE	misc_RNA,protein_coding	1.928	intron_variant,non_coding_transcript_variant	ENST00000342045.2,NM_199194.3,NM_001329113.2,NM_199192.3,ENST00000361704.2,NR_137438.2,NR_137440.2,NM_001329114.2,NM_199191.3,NR_137437.2,ENST00000379629.3,NM_004899.5,ENST00000379624.1,ENST00000344773.2,ENST00000379632.2,NM_001261840.2,NM_001329112.1,NR_137439.2,NM_001329115.2,NM_199193.3	Transcript	9577,ENSG00000158019	BRE	EntrezGene,HGNC	FALSE
8	2	27989110	28503941	NA	2	rs376153984	0.01133	chr2_28126754_C_T_b38	28349621	T	C	-0.144396	0.0378237	0.000134871	0.016285	FALSE	FALSE	BRE	BRE	misc_RNA,protein_coding	3.908	intron_variant,non_coding_transcript_variant	ENST00000342045.2,NM_199194.3,NM_001329113.2,NM_199192.3,ENST00000361704.2,NR_137438.2,NR_137440.2,NM_001329114.2,NM_199191.3,NR_137437.2,ENST00000379629.3,NM_004899.5,ENST00000379624.1,ENST00000344773.2,ENST00000379632.2,NM_001261840.2,NM_001329112.1,NR_137439.2,NM_001329115.2,NM_199193.3	Transcript	9577,ENSG00000158019	BRE	EntrezGene,HGNC	FALSE
8	2	27989110	28503941	NA	2	rs143776172	0.01129	chr2_28174824_C_T_b38	28397691	T	C	-0.145374	0.0379679	0.000128847	0.016199	FALSE	FALSE	BRE	BRE	lncRNA,misc_RNA,CTCF_binding_site,protein_coding	10.7	intron_variant,non_coding_transcript_variant,regulatory_region_variant	ENST00000342045.2,NM_199194.3,NM_001329113.2,NM_199192.3,ENST00000361704.2,NR_137438.2,ENSR00001171929,NR_137440.2,NM_001329114.2,NM_199191.3,NR_137437.2,ENST00000379629.3,NM_004899.5,ENST00000379624.1,ENST00000344773.2,ENST00000379632.2,NM_001261840.2,NM_001329112.1,NR_137439.2,NM_001329115.2,NM_199193.3,NR_120504.1	RegulatoryFeature,Transcript	100505736,-,9577,ENSG00000158019	LOC100505736,BRE,-	EntrezGene,-,HGNC	FALSE
8	2	27989110	28503941	NA	2	2:28344589_TA_T	0.01108	chr2_28121722_TA_T_b38	28344589	T	TA	-0.144267	0.037835	0.000137367	0.016295	FALSE	FALSE	BRE	BRE	misc_RNA,protein_coding	0.323	intron_variant,non_coding_transcript_variant	ENST00000342045.2,NM_199194.3,NM_001329113.2,NM_199192.3,ENST00000361704.2,NR_137438.2,NR_137440.2,NM_001329114.2,NM_199191.3,NR_137437.2,ENST00000379629.3,NM_004899.5,ENST00000379624.1,ENST00000344773.2,ENST00000379632.2,NM_001261840.2,NM_001329112.1,NR_137439.2,NM_001329115.2,NM_199193.3	Transcript	9577,ENSG00000158019	BRE	EntrezGene,HGNC	FALSE
8	2	27989110	28503941	NA	2	2:28331852_GT_G	0.01009	chr2_28108985_GT_G_b38	28331852	G	GT	-0.143568	0.0378595	0.000149487	0.016309	FALSE	FALSE	BRE	BRE	misc_RNA,protein_coding	2.796	intron_variant,non_coding_transcript_variant	ENST00000342045.2,NM_199194.3,NM_001329113.2,NM_199192.3,ENST00000361704.2,NR_137438.2,NR_137440.2,NM_001329114.2,NM_199191.3,NR_137437.2,ENST00000379629.3,NM_004899.5,ENST00000379624.1,ENST00000344773.2,ENST00000379632.2,NM_001261840.2,NM_001329112.1,NR_137439.2,NM_001329115.2,NM_199193.3	Transcript	9577,ENSG00000158019	BRE	EntrezGene,HGNC	FALSE
8	2	27989110	28503941	NA	2	rs186927233	0.009933	chr2_28104916_C_A_b38	28327783	A	C	-0.144535	0.0380361	0.000144855	0.016133	FALSE	FALSE	BRE	BRE	misc_RNA,protein_coding	0.428	intron_variant,non_coding_transcript_variant	ENST00000342045.2,NM_199194.3,NM_001329113.2,NM_199192.3,ENST00000361704.2,NR_137438.2,NR_137440.2,NM_001329114.2,NM_199191.3,NR_137437.2,ENST00000379629.3,NM_004899.5,ENST00000379624.1,ENST00000344773.2,ENST00000379632.2,NM_001261840.2,NM_001329112.1,NR_137439.2,NM_001329115.2,NM_199193.3	Transcript	9577,ENSG00000158019	BRE	EntrezGene,HGNC	FALSE
8	2	27989110	28503941	NA	2	rs373760794	0.009379	chr2_28105052_T_TG_b38	28327919	TG	T	-0.143967	0.0380245	0.000153111	0.016149	FALSE	FALSE	BRE	BRE	misc_RNA,protein_coding	0.431	intron_variant,non_coding_transcript_variant	ENST00000342045.2,NM_199194.3,NM_001329113.2,NM_199192.3,ENST00000361704.2,NR_137438.2,NR_137440.2,NM_001329114.2,NM_199191.3,NR_137437.2,ENST00000379629.3,NM_004899.5,ENST00000379624.1,ENST00000344773.2,ENST00000379632.2,NM_001261840.2,NM_001329112.1,NR_137439.2,NM_001329115.2,NM_199193.3	Transcript	9577,ENSG00000158019	BRE	EntrezGene,HGNC	FALSE
8	2	27989110	28503941	NA	2	rs572907386	0.009122	chr2_27958288_A_T_b38	28181155	T	A	-0.226049	0.0575701	8.63e-05	0.007219	FALSE	FALSE	BRE	BRE	protein_coding,misc_RNA,non_stop_decay,nonsense_mediated_decay,processed_transcript	4.679	NMD_transcript_variant,intron_variant,non_coding_transcript_variant	ENST00000342045.2,NM_199194.3,NM_001329113.2,NM_199192.3,ENST00000448427.1,ENST00000361704.2,ENST00000604932.1,ENST00000436924.1,NR_137438.2,NR_137440.2,NM_001329114.2,NM_199191.3,NR_137437.2,ENST00000379629.3,NM_004899.5,ENST00000603461.1,ENST00000379624.1,ENST00000344773.2,ENST00000379632.2,NM_001261840.2,NM_001329112.1,NR_137439.2,NM_001329115.2,NM_199193.3	Transcript	ENSG00000243147,9577,ENSG00000158019	BRE,MRPL33	EntrezGene,HGNC	FALSE
8	2	27989110	28503941	NA	2	rs557809859	0.009115	chr2_27958287_G_C_b38	28181154	C	G	-0.226039	0.0575701	8.63e-05	0.007219	FALSE	FALSE	BRE	BRE	protein_coding,misc_RNA,non_stop_decay,nonsense_mediated_decay,processed_transcript	3.425	NMD_transcript_variant,intron_variant,non_coding_transcript_variant	ENST00000342045.2,NM_199194.3,NM_001329113.2,NM_199192.3,ENST00000448427.1,ENST00000361704.2,ENST00000604932.1,ENST00000436924.1,NR_137438.2,NR_137440.2,NM_001329114.2,NM_199191.3,NR_137437.2,ENST00000379629.3,NM_004899.5,ENST00000603461.1,ENST00000379624.1,ENST00000344773.2,ENST00000379632.2,NM_001261840.2,NM_001329112.1,NR_137439.2,NM_001329115.2,NM_199193.3	Transcript	ENSG00000243147,9577,ENSG00000158019	BRE,MRPL33	EntrezGene,HGNC	FALSE
8	2	27989110	28503941	NA	2	rs369113305	0.008896	chr2_28104404_A_G_b38	28327271	G	A	-0.143633	0.0380603	0.000160884	0.016107	FALSE	FALSE	BRE	BRE	misc_RNA,protein_coding	2.649	intron_variant,non_coding_transcript_variant	ENST00000342045.2,NM_199194.3,NM_001329113.2,NM_199192.3,ENST00000361704.2,NR_137438.2,NR_137440.2,NM_001329114.2,NM_199191.3,NR_137437.2,ENST00000379629.3,NM_004899.5,ENST00000379624.1,ENST00000344773.2,ENST00000379632.2,NM_001261840.2,NM_001329112.1,NR_137439.2,NM_001329115.2,NM_199193.3	Transcript	9577,ENSG00000158019	BRE	EntrezGene,HGNC	FALSE
8	2	27989110	28503941	NA	2	rs374994266	0.008896	chr2_28104403_G_A_b38	28327270	A	G	-0.143633	0.0380603	0.000160884	0.016107	FALSE	FALSE	BRE	BRE	misc_RNA,protein_coding	1.648	intron_variant,non_coding_transcript_variant	ENST00000342045.2,NM_199194.3,NM_001329113.2,NM_199192.3,ENST00000361704.2,NR_137438.2,NR_137440.2,NM_001329114.2,NM_199191.3,NR_137437.2,ENST00000379629.3,NM_004899.5,ENST00000379624.1,ENST00000344773.2,ENST00000379632.2,NM_001261840.2,NM_001329112.1,NR_137439.2,NM_001329115.2,NM_199193.3	Transcript	9577,ENSG00000158019	BRE	EntrezGene,HGNC	FALSE
8	2	27989110	28503941	NA	2	rs143078593	0.007968	chr2_28095191_G_A_b38	28318058	A	G	-0.141384	0.0376626	0.000174195	0.01641	FALSE	FALSE	BRE	BRE	misc_RNA,enhancer,protein_coding	1.484	intron_variant,non_coding_transcript_variant,regulatory_region_variant	ENST00000342045.2,NM_199194.3,NM_001329113.2,NM_199192.3,ENST00000361704.2,NR_137438.2,NR_137440.2,ENSR00001917596,NM_001329114.2,NM_199191.3,NR_137437.2,ENST00000379629.3,NM_004899.5,ENST00000379624.1,ENST00000344773.2,ENST00000379632.2,NM_001261840.2,NM_001329112.1,NR_137439.2,NM_001329115.2,NM_199193.3	RegulatoryFeature,Transcript	-,9577,ENSG00000158019	BRE,-	EntrezGene,-,HGNC	FALSE
8	2	27989110	28503941	NA	2	rs145776218	0.007693	chr2_28090766_C_T_b38	28313633	T	C	-0.141019	0.0376237	0.000178293	0.016446	FALSE	FALSE	BRE	BRE	misc_RNA,protein_coding	8.582	intron_variant,non_coding_transcript_variant	ENST00000342045.2,NM_199194.3,NM_001329113.2,NM_199192.3,ENST00000361704.2,NR_137438.2,NR_137440.2,NM_001329114.2,NM_199191.3,NR_137437.2,ENST00000379629.3,NM_004899.5,ENST00000379624.1,ENST00000344773.2,ENST00000379632.2,NM_001261840.2,NM_001329112.1,NR_137439.2,NM_001329115.2,NM_199193.3	Transcript	9577,ENSG00000158019	BRE	EntrezGene,HGNC	FALSE
8	2	27989110	28503941	NA	2	rs141170212	0.007527	chr2_28089965_A_C_b38	28312832	C	A	-0.140798	0.0376202	0.000182258	0.016451	FALSE	FALSE	BRE	BRE	misc_RNA,protein_coding	8.411	intron_variant,non_coding_transcript_variant	ENST00000342045.2,NM_199194.3,NM_001329113.2,NM_199192.3,ENST00000361704.2,NR_137438.2,NR_137440.2,NM_001329114.2,NM_199191.3,NR_137437.2,ENST00000379629.3,NM_004899.5,ENST00000379624.1,ENST00000344773.2,ENST00000379632.2,NM_001261840.2,NM_001329112.1,NR_137439.2,NM_001329115.2,NM_199193.3	Transcript	9577,ENSG00000158019	BRE	EntrezGene,HGNC	FALSE
8	2	27989110	28503941	NA	2	rs73922218	0.007468	chr2_28087227_A_T_b38	28310094	T	A	-0.138876	0.0368672	0.000165397	0.017228	FALSE	FALSE	BRE	BRE	misc_RNA,CTCF_binding_site,protein_coding	1.702	intron_variant,non_coding_transcript_variant,regulatory_region_variant	ENST00000342045.2,NM_199194.3,NM_001329113.2,NM_199192.3,ENST00000361704.2,NR_137438.2,NR_137440.2,NM_001329114.2,NM_199191.3,NR_137437.2,ENST00000379629.3,NM_004899.5,ENSR00001917594,ENST00000379624.1,ENST00000344773.2,ENST00000379632.2,NM_001261840.2,NM_001329112.1,NR_137439.2,NM_001329115.2,NM_199193.3	RegulatoryFeature,Transcript	-,9577,ENSG00000158019	BRE,-	EntrezGene,-,HGNC	FALSE
8	2	27989110	28503941	NA	2	rs138064765	0.00742	chr2_28088140_T_C_b38	28311007	C	T	-0.140624	0.0376191	0.000185563	0.016454	FALSE	FALSE	BRE	BRE	misc_RNA,protein_coding	0.759	intron_variant,non_coding_transcript_variant	ENST00000342045.2,NM_199194.3,NM_001329113.2,NM_199192.3,ENST00000361704.2,NR_137438.2,NR_137440.2,NM_001329114.2,NM_199191.3,NR_137437.2,ENST00000379629.3,NM_004899.5,ENST00000379624.1,ENST00000344773.2,ENST00000379632.2,NM_001261840.2,NM_001329112.1,NR_137439.2,NM_001329115.2,NM_199193.3	Transcript	9577,ENSG00000158019	BRE	EntrezGene,HGNC	FALSE
8	2	27989110	28503941	NA	2	rs141428078	0.007385	chr2_28087794_G_A_b38	28310661	A	G	-0.140577	0.0376187	0.000186445	0.016455	FALSE	FALSE	BRE	BRE	misc_RNA,protein_coding	0.137	intron_variant,non_coding_transcript_variant	ENST00000342045.2,NM_199194.3,NM_001329113.2,NM_199192.3,ENST00000361704.2,NR_137438.2,NR_137440.2,NM_001329114.2,NM_199191.3,NR_137437.2,ENST00000379629.3,NM_004899.5,ENST00000379624.1,ENST00000344773.2,ENST00000379632.2,NM_001261840.2,NM_001329112.1,NR_137439.2,NM_001329115.2,NM_199193.3	Transcript	9577,ENSG00000158019	BRE	EntrezGene,HGNC	FALSE
8	2	27989110	28503941	NA	2	rs192037634	0.007317	chr2_27959766_C_T_b38	28182633	T	C	-0.221249	0.0572252	0.000110604	0.007362	FALSE	FALSE	BRE	BRE	protein_coding,misc_RNA,non_stop_decay,nonsense_mediated_decay,processed_transcript	13.9	NMD_transcript_variant,intron_variant,non_coding_transcript_variant	ENST00000342045.2,NM_199194.3,NM_001329113.2,NM_199192.3,ENST00000448427.1,ENST00000361704.2,ENST00000604932.1,ENST00000436924.1,NR_137438.2,NR_137440.2,NM_001329114.2,NM_199191.3,NR_137437.2,ENST00000379629.3,NM_004899.5,ENST00000603461.1,ENST00000379624.1,ENST00000344773.2,ENST00000379632.2,NM_001261840.2,NM_001329112.1,NR_137439.2,NM_001329115.2,NM_199193.3	Transcript	ENSG00000243147,9577,ENSG00000158019	BRE,MRPL33	EntrezGene,HGNC	FALSE
8	2	27989110	28503941	NA	2	rs185863447	0.007196	chr2_28032565_C_T_b38	28255432	T	C	-0.224022	0.0579113	0.000109663	0.007115	FALSE	FALSE	BRE	BRE	misc_RNA,protein_coding	0.486	intron_variant,non_coding_transcript_variant	ENST00000342045.2,NM_199194.3,NM_001329113.2,NM_199192.3,ENST00000361704.2,NR_137438.2,NR_137440.2,NM_001329114.2,NM_199191.3,NR_137437.2,ENST00000379629.3,NM_004899.5,ENST00000379624.1,ENST00000344773.2,ENST00000379632.2,NM_001261840.2,NM_001329112.1,NR_137439.2,NM_001329115.2,NM_199193.3	Transcript	9577,ENSG00000158019	BRE	EntrezGene,HGNC	FALSE
8	2	27989110	28503941	NA	2	rs140431635	0.006974	chr2_28086862_T_C_b38	28309729	C	T	-0.140066	0.0376305	0.000197702	0.016444	FALSE	FALSE	BRE	BRE	misc_RNA,protein_coding	3.447	intron_variant,non_coding_transcript_variant	ENST00000342045.2,NM_199194.3,NM_001329113.2,NM_199192.3,ENST00000361704.2,NR_137438.2,NR_137440.2,NM_001329114.2,NM_199191.3,NR_137437.2,ENST00000379629.3,NM_004899.5,ENST00000379624.1,ENST00000344773.2,ENST00000379632.2,NM_001261840.2,NM_001329112.1,NR_137439.2,NM_001329115.2,NM_199193.3	Transcript	9577,ENSG00000158019	BRE	EntrezGene,HGNC	FALSE
8	2	27989110	28503941	NA	2	rs149519839	0.005984	chr2_28077124_C_A_b38	28299991	A	C	-0.138865	0.0376725	0.000227871	0.016446	FALSE	FALSE	BRE	BRE	misc_RNA,protein_coding	1.897	intron_variant,non_coding_transcript_variant	ENST00000342045.2,NM_199194.3,NM_001329113.2,NM_199192.3,ENST00000361704.2,NR_137438.2,NR_137440.2,NM_001329114.2,NM_199191.3,NR_137437.2,ENST00000379629.3,NM_004899.5,ENST00000379624.1,ENST00000344773.2,ENST00000379632.2,NM_001261840.2,NM_001329112.1,NR_137439.2,NM_001329115.2,NM_199193.3	Transcript	9577,ENSG00000158019	BRE	EntrezGene,HGNC	FALSE
8	2	27989110	28503941	NA	2	2:28315727_AG_A	0.00592	chr2_28092860_AG_A_b38	28315727	A	AG	-0.142006	0.0385614	0.000231036	0.015871	FALSE	FALSE	BRE	BRE	misc_RNA,protein_coding	5.607	intron_variant,non_coding_transcript_variant	ENST00000342045.2,NM_199194.3,NM_001329113.2,NM_199192.3,ENST00000361704.2,NR_137438.2,NR_137440.2,NM_001329114.2,NM_199191.3,NR_137437.2,ENST00000379629.3,NM_004899.5,ENST00000379624.1,ENST00000344773.2,ENST00000379632.2,NM_001261840.2,NM_001329112.1,NR_137439.2,NM_001329115.2,NM_199193.3	Transcript	9577,ENSG00000158019	BRE	EntrezGene,HGNC	FALSE
8	2	27989110	28503941	NA	2	rs73922210	0.005781	chr2_28075580_G_A_b38	28298447	A	G	-0.132064	0.0360686	0.000250951	0.018666	FALSE	FALSE	BRE	BRE	misc_RNA,protein_coding	6.357	intron_variant,non_coding_transcript_variant	ENST00000342045.2,NM_199194.3,NM_001329113.2,NM_199192.3,ENST00000361704.2,NR_137438.2,NR_137440.2,NM_001329114.2,NM_199191.3,NR_137437.2,ENST00000379629.3,NM_004899.5,ENST00000379624.1,ENST00000344773.2,ENST00000379632.2,NM_001261840.2,NM_001329112.1,NR_137439.2,NM_001329115.2,NM_199193.3	Transcript	9577,ENSG00000158019	BRE	EntrezGene,HGNC	FALSE
8	2	27989110	28503941	NA	2	rs143182511	0.005555	chr2_27860284_C_G_b38	28083151	G	C	-0.192359	0.0503598	0.000133729	0.009545	FALSE	FALSE	RBKS	RBKS	nonsense_mediated_decay,promoter_flanking_region,protein_coding	17	NMD_transcript_variant,intron_variant,regulatory_region_variant	NM_022128.3,ENST00000449378.1,ENST00000453412.1,ENST00000302188.3,ENSR00001171859,ENST00000444339.2,ENST00000448427.1,NM_001287580.2	RegulatoryFeature,Transcript	-,ENSG00000171174,64080,ENSG00000243147	RBKS,-,MRPL33	EntrezGene,-,HGNC	FALSE
8	2	27989110	28503941	NA	2	rs7600749	0.002795	chr2_28085595_A_G_b38	28308462	G	A	-0.120598	0.0299449	5.65e-05	0.026445	FALSE	FALSE	BRE	BRE	misc_RNA,protein_coding	0.484	intron_variant,non_coding_transcript_variant	ENST00000342045.2,NM_199194.3,NM_001329113.2,NM_199192.3,ENST00000361704.2,NR_137438.2,NR_137440.2,NM_001329114.2,NM_199191.3,NR_137437.2,ENST00000379629.3,NM_004899.5,ENST00000379624.1,ENST00000344773.2,ENST00000379632.2,NM_001261840.2,NM_001329112.1,NR_137439.2,NM_001329115.2,NM_199193.3	Transcript	9577,ENSG00000158019	BRE	EntrezGene,HGNC	FALSE
8	2	27989110	28503941	NA	2	rs148499690	0.002103	chr2_28105629_G_A_b38	28328496	A	G	-0.120003	0.0306424	9e-05	0.025255	FALSE	FALSE	BRE	BRE	misc_RNA,protein_coding	0.481	intron_variant,non_coding_transcript_variant	ENST00000342045.2,NM_199194.3,NM_001329113.2,NM_199192.3,ENST00000361704.2,NR_137438.2,NR_137440.2,NM_001329114.2,NM_199191.3,NR_137437.2,ENST00000379629.3,NM_004899.5,ENST00000379624.1,ENST00000344773.2,ENST00000379632.2,NM_001261840.2,NM_001329112.1,NR_137439.2,NM_001329115.2,NM_199193.3	Transcript	9577,ENSG00000158019	BRE	EntrezGene,HGNC	FALSE
8	2	27989110	28503941	NA	2	rs141891439	0.001848	chr2_28115402_G_A_b38	28338269	A	G	-0.118515	0.0304569	9.98e-05	0.025457	FALSE	FALSE	BRE	BRE	misc_RNA,protein_coding	1.924	intron_variant,non_coding_transcript_variant	ENST00000342045.2,NM_199194.3,NM_001329113.2,NM_199192.3,ENST00000361704.2,NR_137438.2,NR_137440.2,NM_001329114.2,NM_199191.3,NR_137437.2,ENST00000379629.3,NM_004899.5,ENST00000379624.1,ENST00000344773.2,ENST00000379632.2,NM_001261840.2,NM_001329112.1,NR_137439.2,NM_001329115.2,NM_199193.3	Transcript	9577,ENSG00000158019	BRE	EntrezGene,HGNC	FALSE
8	2	27989110	28503941	NA	2	rs142232783	0.001802	chr2_28105631_T_C_b38	28328498	C	T	-0.118729	0.0304012	9.41e-05	0.025588	FALSE	FALSE	BRE	BRE	misc_RNA,protein_coding	4.502	intron_variant,non_coding_transcript_variant	ENST00000342045.2,NM_199194.3,NM_001329113.2,NM_199192.3,ENST00000361704.2,NR_137438.2,NR_137440.2,NM_001329114.2,NM_199191.3,NR_137437.2,ENST00000379629.3,NM_004899.5,ENST00000379624.1,ENST00000344773.2,ENST00000379632.2,NM_001261840.2,NM_001329112.1,NR_137439.2,NM_001329115.2,NM_199193.3	Transcript	9577,ENSG00000158019	BRE	EntrezGene,HGNC	FALSE
8	2	27989110	28503941	NA	2	rs115979327	0.001779	chr2_28105593_T_G_b38	28328460	G	T	-0.118625	0.0303924	9.51e-05	0.025606	FALSE	FALSE	BRE	BRE	misc_RNA,protein_coding	0.85	intron_variant,non_coding_transcript_variant	ENST00000342045.2,NM_199194.3,NM_001329113.2,NM_199192.3,ENST00000361704.2,NR_137438.2,NR_137440.2,NM_001329114.2,NM_199191.3,NR_137437.2,ENST00000379629.3,NM_004899.5,ENST00000379624.1,ENST00000344773.2,ENST00000379632.2,NM_001261840.2,NM_001329112.1,NR_137439.2,NM_001329115.2,NM_199193.3	Transcript	9577,ENSG00000158019	BRE	EntrezGene,HGNC	FALSE
8	2	27989110	28503941	NA	2	rs116733012	0.00138	chr2_28098606_A_G_b38	28321473	G	A	-0.117088	0.0303784	0.000116154	0.025644	FALSE	FALSE	BRE	BRE	open_chromatin_region,misc_RNA,protein_coding	4.107	intron_variant,non_coding_transcript_variant,regulatory_region_variant	ENST00000342045.2,NM_199194.3,NM_001329113.2,NM_199192.3,ENST00000361704.2,NR_137438.2,ENSR00001917598,NR_137440.2,NM_001329114.2,NM_199191.3,NR_137437.2,ENST00000379629.3,NM_004899.5,ENST00000379624.1,ENST00000344773.2,ENST00000379632.2,NM_001261840.2,NM_001329112.1,NR_137439.2,NM_001329115.2,NM_199193.3	RegulatoryFeature,Transcript	-,9577,ENSG00000158019	BRE,-	EntrezGene,-,HGNC	FALSE
8	2	27989110	28503941	NA	2	rs115164411	0.001138	chr2_28082048_T_C_b38	28304915	C	T	-0.115983	0.030359	0.000133363	0.025604	FALSE	FALSE	BRE	BRE	promoter_flanking_region,misc_RNA,protein_coding	0.318	intron_variant,non_coding_transcript_variant,regulatory_region_variant	ENST00000342045.2,NM_199194.3,NM_001329113.2,NM_199192.3,ENST00000361704.2,NR_137438.2,NR_137440.2,NM_001329114.2,NM_199191.3,NR_137437.2,ENST00000379629.3,NM_004899.5,ENST00000379624.1,ENST00000344773.2,ENST00000379632.2,NM_001261840.2,NM_001329112.1,NR_137439.2,NM_001329115.2,NM_199193.3,ENSR00000114531	RegulatoryFeature,Transcript	-,9577,ENSG00000158019	BRE,-	EntrezGene,-,HGNC	FALSE
8	2	27989110	28503941	NA	2	rs2337698	0.001071	chr2_28080568_T_C_b38	28303435	C	T	-0.115782	0.0303688	0.000137673	0.025595	FALSE	FALSE	BRE	BRE	promoter_flanking_region,misc_RNA,protein_coding	3.901	intron_variant,non_coding_transcript_variant,regulatory_region_variant	ENST00000342045.2,NM_199194.3,NM_001329113.2,NM_199192.3,ENST00000361704.2,NR_137438.2,NR_137440.2,NM_001329114.2,NM_199191.3,NR_137437.2,ENST00000379629.3,NM_004899.5,ENST00000379624.1,ENST00000344773.2,ENST00000379632.2,NM_001261840.2,NM_001329112.1,NR_137439.2,NM_001329115.2,NM_199193.3,ENSR00000114531	RegulatoryFeature,Transcript	-,9577,ENSG00000158019	BRE,-	EntrezGene,-,HGNC	FALSE
8	2	27989110	28503941	NA	2	rs192292510	0.0004641	chr2_27832213_G_A_b38	28055080	A	G	-0.20683	0.0613871	0.000754052	0.006643	FALSE	FALSE	RBKS	RBKS	nonsense_mediated_decay,protein_coding	4.739	NMD_transcript_variant,intron_variant	ENST00000458185.1,NM_022128.3,ENST00000449378.1,ENST00000302188.3,ENST00000444339.2,ENST00000448427.1,NM_001287580.2	Transcript	ENSG00000171174,64080,ENSG00000243147	RBKS,MRPL33	EntrezGene,HGNC	FALSE
9	2	33318435	33626445	NA	1	rs75550549	0.2815	chr2_33125519_A_G_b38	33350586	G	A	0.128169	0.018551	4.92e-12	0.072305	FALSE	FALSE	LTBP1	LTBP1	protein_coding	9.708	intron_variant	ENST00000354476.3,ENST00000404816.2,NM_206943.4	Transcript	4052,ENSG00000049323	LTBP1	EntrezGene,HGNC	FALSE
9	2	33318435	33626445	NA	1	rs116072427	0.2772	chr2_33132029_G_C_b38	33357096	C	G	0.128843	0.0186407	4.82e-12	0.071101	FALSE	FALSE	LTBP1	LTBP1	protein_coding	13.55	intron_variant,upstream_gene_variant	NM_001166266.2,ENST00000390003.4,ENST00000354476.3,NM_001166264.2,ENST00000404525.1,NM_000627.4,ENST00000432635.1,ENST00000402934.1,ENST00000407925.1,ENST00000418533.2,NM_206943.4,NM_001166265.2,ENST00000404816.2	Transcript	4052,ENSG00000049323	LTBP1	EntrezGene,HGNC	FALSE
9	2	33318435	33626445	NA	1	rs115781177	0.167	chr2_33123427_A_G_b38	33348494	G	A	0.126931	0.0185788	8.44e-12	0.072104	FALSE	FALSE	LTBP1	LTBP1	enhancer,protein_coding	0.941	intron_variant,regulatory_region_variant	ENST00000354476.3,ENST00000404816.2,NM_206943.4,ENSR00001918288	RegulatoryFeature,Transcript	4052,ENSG00000049323,-	-,LTBP1	EntrezGene,-,HGNC	FALSE
9	2	33318435	33626445	NA	1	rs116713089	0.1437	chr2_33134498_G_A_b38	33359565	A	G	0.126875	0.0186066	9.25e-12	0.070912	FALSE	FALSE	LTBP1	LTBP1	-,promoter,CTCF_binding_site,protein_coding	17.64	upstream_gene_variant,regulatory_region_variant,intron_variant,5_prime_UTR_variant,TF_binding_site_variant	ENST00000390003.4,NM_001166264.2,ENST00000432635.1,ENST00000407925.1,ENST00000418533.2,ENSM00533403757,ENSM00533420216,ENSM00522028934,ENST00000354476.3,NM_000627.4,ENSM00533152088,ENST00000402934.1,ENSR00000115074,NM_001166265.2,NM_206943.4,ENSR00001173091,ENSM00532375979,ENST00000404525.1,NM_001166266.2,ENST00000404816.2	RegulatoryFeature,Transcript,MotifFeature	4052,ENSG00000049323,-	-,LTBP1	EntrezGene,-,HGNC	FALSE
9	2	33318435	33626445	NA	1	rs115179432	0.1284	chr2_33123612_A_G_b38	33348679	G	A	0.125903	0.0185546	1.17e-11	0.072244	FALSE	FALSE	LTBP1	LTBP1	enhancer,protein_coding	3.87	intron_variant,regulatory_region_variant	ENST00000354476.3,ENST00000404816.2,NM_206943.4,ENSR00001918288	RegulatoryFeature,Transcript	4052,ENSG00000049323,-	-,LTBP1	EntrezGene,-,HGNC	FALSE
9	2	33318435	33626445	NA	2	rs11903480	0.967	chr2_33325702_A_G_b38	33550769	G	A	-0.0643845	0.0111692	8.22e-09	0.244324	FALSE	FALSE	LTBP1	LTBP1	protein_coding	5.755	intron_variant	NM_001166266.2,ENST00000390003.4,ENST00000422669.1,ENST00000354476.3,NM_001166264.2,ENST00000404525.1,NM_000627.4,ENST00000402934.1,ENST00000407925.1,ENST00000418533.2,NM_206943.4,NM_001166265.2,ENST00000404816.2,ENST00000415140.2,ENST00000272273.5	Transcript	4052,ENSG00000049323	LTBP1	EntrezGene,HGNC	FALSE
9	2	33318435	33626445	NA	2	2:33479997_AT_A	0.006939	chr2_33254930_AT_A_b38	33479997	A	AT	-0.0448051	0.0106103	2.42e-05	0.288959	FALSE	FALSE	LTBP1	LTBP1	protein_coding	1.874	intron_variant	NM_001166266.2,ENST00000390003.4,ENST00000354476.3,NM_001166264.2,ENST00000404525.1,NM_000627.4,ENST00000468091.2,ENST00000413303.1,ENST00000402934.1,ENST00000407925.1,ENST00000418533.2,NM_206943.4,NM_001166265.2,ENST00000404816.2	Transcript	4052,ENSG00000049323	LTBP1	EntrezGene,HGNC	FALSE
9	2	33318435	33626445	NA	2	rs13034772	0.006788	chr2_33308736_A_G_b38	33533803	G	A	-0.0442667	0.0105327	2.64e-05	0.288699	FALSE	TRUE	LTBP1	LTBP1	processed_transcript,protein_coding	3.98	intron_variant,non_coding_transcript_variant	NM_001166266.2,ENST00000489740.1,ENST00000390003.4,ENST00000422669.1,ENST00000498013.1,ENST00000354476.3,NM_001166264.2,ENST00000404525.1,NM_000627.4,ENST00000402934.1,ENST00000407925.1,ENST00000418533.2,NM_206943.4,NM_001166265.2,ENST00000404816.2,ENST00000415140.2,ENST00000272273.5	Transcript	4052,ENSG00000049323	LTBP1	EntrezGene,HGNC	FALSE
10	2	43203447	43292303	NA	1	rs56168018	0.2832	chr2_43027287_T_C_b38	43254426	T	C	-0.0541818	0.00983183	3.58e-08	0.38897	FALSE	FALSE	LINC01819	ZFP36L2	lncRNA,lincRNA	0.603	downstream_gene_variant	ENST00000422351.1,NR_110585.1	Transcript	102723854,ENSG00000231826	LINC01819,AC016735.2	Clone_based_vega_gene,EntrezGene	FALSE
10	2	43203447	43292303	NA	1	rs7593009	0.2819	chr2_43027154_G_A_b38	43254293	A	G	-0.054775	0.0099381	3.57e-08	0.36177	FALSE	FALSE	LINC01819	ZFP36L2	lncRNA,lincRNA	0.761	downstream_gene_variant	ENST00000422351.1,NR_110585.1	Transcript	102723854,ENSG00000231826	LINC01819,AC016735.2	Clone_based_vega_gene,EntrezGene	FALSE
10	2	43203447	43292303	NA	1	rs7593137	0.2244	chr2_43027260_G_T_b38	43254399	T	G	-0.0545517	0.00997647	4.57e-08	0.353999	FALSE	FALSE	LINC01819	ZFP36L2	lncRNA,lincRNA	0.918	downstream_gene_variant	ENST00000422351.1,NR_110585.1	Transcript	102723854,ENSG00000231826	LINC01819,AC016735.2	Clone_based_vega_gene,EntrezGene	FALSE
10	2	43203447	43292303	NA	1	rs7566439	0.07778	chr2_43027357_A_G_b38	43254496	A	G	-0.0518769	0.00987127	1.48e-07	0.38324	FALSE	FALSE	LINC01819	ZFP36L2	lncRNA,lincRNA	0.119	downstream_gene_variant	ENST00000422351.1,NR_110585.1	Transcript	102723854,ENSG00000231826	LINC01819,AC016735.2	Clone_based_vega_gene,EntrezGene	FALSE
10	2	43203447	43292303	NA	1	rs34141057	0.0701	chr2_43030406_C_T_b38	43257545	T	C	-0.0548728	0.0104391	1.47e-07	0.2966	TRUE	FALSE	LINC01819	ZFP36L2	lncRNA,lincRNA	1.548	intron_variant,non_coding_transcript_variant,downstream_gene_variant	ENST00000422351.1,NR_110585.1,ENST00000449766.1,ENST00000425212.1	Transcript	102723854,ENSG00000231826	LINC01819,AC016735.2	Clone_based_vega_gene,EntrezGene	FALSE
10	2	43203447	43292303	NA	1	rs4485603	0.05013	chr2_43025552_C_T_b38	43252691	T	C	-0.054527	0.0105544	2.39e-07	0.289776	TRUE	FALSE	LINC01819	ZFP36L2	lncRNA,lincRNA,-,CTCF_binding_site	6.445	TF_binding_site_variant,downstream_gene_variant,regulatory_region_variant	ENSR00000384279,ENST00000422351.1,NR_110585.1,ENSM00908993830,ENSM00851141577	RegulatoryFeature,Transcript,MotifFeature	102723854,-,ENSG00000231826	LINC01819,-,AC016735.2	-,Clone_based_vega_gene,EntrezGene	FALSE
10	2	43203447	43292303	NA	1	rs11904363	0.009747	chr2_43028768_G_A_b38	43255907	A	G	-0.0512432	0.0106401	1.47e-06	0.281527	TRUE	FALSE	LINC01819	ZFP36L2	lncRNA,lincRNA	2.908	intron_variant,non_coding_transcript_variant,downstream_gene_variant	ENST00000422351.1,NR_110585.1,ENST00000449766.1,ENST00000425212.1	Transcript	102723854,ENSG00000231826	LINC01819,AC016735.2	Clone_based_vega_gene,EntrezGene	FALSE
12	2	100202482	100938917	NA	1	rs62154537	0.2647	chr2_99651346_C_T_b38	100267808	C	T	0.0620162	0.00986413	3.25e-10	0.376612	FALSE	FALSE	AFF3	AFF3	nonsense_mediated_decay,protein_coding	0.026	NMD_transcript_variant,intron_variant	NM_001025108.2,ENST00000430789.1,ENST00000409579.1,NM_001386135.1,ENST00000356421.2,ENST00000409236.2,ENST00000317233.4,NM_002285.3	Transcript	ENSG00000144218,3899	AFF3	EntrezGene,HGNC	FALSE
12	2	100202482	100938917	NA	1	rs6749222	0.2369	chr2_99647456_C_G_b38	100263918	C	G	0.0618304	0.00986669	3.71e-10	0.376674	FALSE	FALSE	AFF3	AFF3	nonsense_mediated_decay,protein_coding	0.006	NMD_transcript_variant,intron_variant	NM_001025108.2,ENST00000430789.1,ENST00000409579.1,NM_001386135.1,ENST00000356421.2,ENST00000409236.2,ENST00000317233.4,NM_002285.3	Transcript	ENSG00000144218,3899	AFF3	EntrezGene,HGNC	FALSE
12	2	100202482	100938917	NA	1	rs882855	0.1771	chr2_99691412_T_C_b38	100307874	T	C	0.0613147	0.00986222	5.09e-10	0.376918	FALSE	FALSE	AFF3	AFF3	nonsense_mediated_decay,protein_coding	3.024	NMD_transcript_variant,intron_variant	NM_001025108.2,ENST00000430789.1,ENST00000409579.1,NM_001386135.1,ENST00000356421.2,ENST00000409236.2,ENST00000317233.4,NM_002285.3	Transcript	ENSG00000144218,3899	AFF3	EntrezGene,HGNC	FALSE
12	2	100202482	100938917	NA	1	rs10167011	0.1317	chr2_99731758_C_G_b38	100348220	C	G	0.0607981	0.00980276	5.6e-10	0.389181	FALSE	FALSE	AFF3	AFF3	nonsense_mediated_decay,protein_coding	0.312	NMD_transcript_variant,intron_variant	NM_001025108.2,ENST00000430789.1,ENST00000409579.1,NM_001386135.1,ENST00000356421.2,ENST00000409236.2,ENST00000317233.4,NM_002285.3	Transcript	ENSG00000144218,3899	AFF3	EntrezGene,HGNC	FALSE
12	2	100202482	100938917	NA	1	rs1961081	0.1066	chr2_99730554_T_C_b38	100347016	T	C	0.0594132	0.0096971	9.01e-10	0.418053	FALSE	FALSE	AFF3	AFF3	nonsense_mediated_decay,protein_coding	2.865	NMD_transcript_variant,intron_variant	NM_001025108.2,ENST00000430789.1,ENST00000409579.1,NM_001386135.1,ENST00000356421.2,ENST00000409236.2,ENST00000317233.4,NM_002285.3	Transcript	ENSG00000144218,3899	AFF3	EntrezGene,HGNC	FALSE
12	2	100202482	100938917	NA	1	rs2082040	0.08013	chr2_99730761_A_C_b38	100347223	A	C	0.0588976	0.00969585	1.25e-09	0.418125	FALSE	FALSE	AFF3	AFF3	nonsense_mediated_decay,protein_coding	2.903	NMD_transcript_variant,intron_variant	NM_001025108.2,ENST00000430789.1,ENST00000409579.1,NM_001386135.1,ENST00000356421.2,ENST00000409236.2,ENST00000317233.4,NM_002285.3	Transcript	ENSG00000144218,3899	AFF3	EntrezGene,HGNC	FALSE
12	2	100202482	100938917	NA	2	rs372741359	0.06681	chr2_100018032_G_GTGTA_b38	100634494	GTGTA	G	-0.0742987	0.0134382	3.23e-08	0.153036	FALSE	FALSE	AFF3	AFF3	open_chromatin_region,protein_coding	0.843	intron_variant,regulatory_region_variant	ENST00000415384.1,ENST00000432037.1,NM_001025108.2,ENST00000440445.1,ENST00000409579.1,NM_001386135.1,ENST00000416492.1,ENST00000356421.2,ENST00000441400.1,ENSR00001925429,ENST00000409236.2,ENST00000317233.4,ENST00000424600.1,NM_002285.3,ENST00000423966.1	RegulatoryFeature,Transcript	ENSG00000144218,-,3899	AFF3,-	EntrezGene,-,HGNC	FALSE
12	2	100202482	100938917	NA	2	rs78438918	0.04377	chr2_100013653_A_G_b38	100630115	G	A	-0.072753	0.013341	4.96e-08	0.153187	TRUE	TRUE	AFF3	AFF3	protein_coding	7.103	intron_variant	ENST00000415384.1,ENST00000432037.1,NM_001025108.2,ENST00000440445.1,ENST00000409579.1,NM_001386135.1,ENST00000416492.1,ENST00000356421.2,ENST00000441400.1,ENST00000409236.2,ENST00000317233.4,ENST00000424600.1,NM_002285.3,ENST00000423966.1	Transcript	ENSG00000144218,3899	AFF3	EntrezGene,HGNC	FALSE
12	2	100202482	100938917	NA	2	rs6754099	0.03274	chr2_100024524_C_T_b38	100640986	T	C	-0.050077	0.0099701	5.11e-07	0.361481	TRUE	FALSE	AFF3	AFF3	protein_coding	2.659	intron_variant	ENST00000415384.1,ENST00000432037.1,NM_001025108.2,ENST00000440445.1,ENST00000409579.1,NM_001386135.1,ENST00000416492.1,ENST00000356421.2,ENST00000441400.1,ENST00000409236.2,ENST00000317233.4,ENST00000424600.1,NM_002285.3,ENST00000423966.1	Transcript	ENSG00000144218,3899	AFF3	EntrezGene,HGNC	FALSE
12	2	100202482	100938917	NA	2	rs7558817	0.03267	chr2_100038020_C_A_b38	100654482	A	C	-0.0500324	0.00996977	5.22e-07	0.361762	TRUE	FALSE	AFF3	AFF3	protein_coding	0.766	intron_variant	ENST00000415384.1,ENST00000432037.1,NM_001025108.2,ENST00000440445.1,ENST00000409579.1,NM_001386135.1,ENST00000416492.1,ENST00000356421.2,ENST00000441400.1,ENST00000409236.2,ENST00000317233.4,ENST00000424600.1,NM_002285.3,ENST00000423966.1	Transcript	ENSG00000144218,3899	AFF3	EntrezGene,HGNC	FALSE
12	2	100202482	100938917	NA	2	rs12712062	0.03191	chr2_100037845_A_T_b38	100654307	T	A	-0.0499814	0.00996995	5.37e-07	0.36176	FALSE	FALSE	AFF3	AFF3	protein_coding	2.533	intron_variant	ENST00000415384.1,ENST00000432037.1,NM_001025108.2,ENST00000440445.1,ENST00000409579.1,NM_001386135.1,ENST00000416492.1,ENST00000356421.2,ENST00000441400.1,ENST00000409236.2,ENST00000317233.4,ENST00000424600.1,NM_002285.3,ENST00000423966.1	Transcript	ENSG00000144218,3899	AFF3	EntrezGene,HGNC	FALSE
12	2	100202482	100938917	NA	2	rs6542905	0.03169	chr2_100038245_C_G_b38	100654707	G	C	-0.049961	0.00996999	5.42e-07	0.361728	TRUE	FALSE	AFF3	AFF3	open_chromatin_region,CTCF_binding_site,protein_coding	0.016	intron_variant,regulatory_region_variant	ENST00000415384.1,ENST00000432037.1,NM_001025108.2,ENST00000440445.1,ENSR00001185441,ENST00000409579.1,NM_001386135.1,ENSR00001925435,ENST00000416492.1,ENST00000356421.2,ENST00000441400.1,ENST00000409236.2,ENST00000317233.4,ENST00000424600.1,NM_002285.3,ENST00000423966.1	RegulatoryFeature,Transcript	ENSG00000144218,-,3899	AFF3,-	EntrezGene,-,HGNC	FALSE
12	2	100202482	100938917	NA	2	rs7599083	0.0293	chr2_100041615_G_A_b38	100658077	A	G	-0.049768	0.00996334	5.89e-07	0.361718	TRUE	FALSE	AFF3	AFF3	enhancer,protein_coding	14.95	intron_variant,regulatory_region_variant	ENST00000415384.1,ENST00000432037.1,NM_001025108.2,ENST00000440445.1,ENST00000409579.1,NM_001386135.1,ENST00000416492.1,ENST00000356421.2,ENST00000441400.1,ENST00000409236.2,ENST00000317233.4,ENST00000424600.1,NM_002285.3,ENST00000423966.1,ENSR00001624092	RegulatoryFeature,Transcript	ENSG00000144218,-,3899	AFF3,-	EntrezGene,-,HGNC	FALSE
12	2	100202482	100938917	NA	2	rs12712063	0.02641	chr2_100046819_G_A_b38	100663281	A	G	-0.049593	0.00996186	6.43e-07	0.361244	TRUE	FALSE	AFF3	AFF3	protein_coding	1.254	intron_variant	ENST00000415384.1,ENST00000432037.1,NM_001025108.2,ENST00000440445.1,ENST00000409579.1,NM_001386135.1,ENST00000416492.1,ENST00000356421.2,ENST00000441400.1,ENST00000409236.2,ENST00000317233.4,ENST00000424600.1,NM_002285.3,ENST00000423966.1	Transcript	ENSG00000144218,3899	AFF3	EntrezGene,HGNC	FALSE
12	2	100202482	100938917	NA	2	rs13011181	0.02545	chr2_100115984_T_C_b38	100732446	C	T	-0.0558722	0.0112999	7.65e-07	0.23682	TRUE	FALSE	AFF3	AFF3	processed_transcript,protein_coding	10.69	intron_variant,non_coding_transcript_variant	NM_001386135.1,ENST00000416492.1,ENST00000483600.1,ENST00000317233.4,NM_002285.3,ENST00000423966.1	Transcript	ENSG00000144218,3899	AFF3	EntrezGene,HGNC	FALSE
12	2	100202482	100938917	NA	2	rs3748927	0.02479	chr2_100118842_C_T_b38	100735304	T	C	-0.0559311	0.0113066	7.56e-07	0.236972	TRUE	FALSE	AFF3	AFF3	processed_transcript,protein_coding	0.91	intron_variant,non_coding_transcript_variant	NM_001386135.1,ENST00000416492.1,ENST00000483600.1,ENST00000317233.4,NM_002285.3,ENST00000423966.1	Transcript	ENSG00000144218,3899	AFF3	EntrezGene,HGNC	FALSE
12	2	100202482	100938917	NA	2	rs4085422	0.0242	chr2_100026449_A_G_b38	100642911	G	A	-0.0493021	0.00996418	7.52e-07	0.36202	TRUE	FALSE	AFF3	AFF3	protein_coding	0.511	intron_variant	ENST00000415384.1,ENST00000432037.1,NM_001025108.2,ENST00000440445.1,ENST00000409579.1,NM_001386135.1,ENST00000416492.1,ENST00000356421.2,ENST00000441400.1,ENST00000409236.2,ENST00000317233.4,ENST00000424600.1,NM_002285.3,ENST00000423966.1	Transcript	ENSG00000144218,3899	AFF3	EntrezGene,HGNC	FALSE
12	2	100202482	100938917	NA	2	rs13022707	0.02402	chr2_100118484_C_A_b38	100734946	A	C	-0.0557172	0.0112936	8.09e-07	0.236825	TRUE	FALSE	AFF3	AFF3	processed_transcript,protein_coding	4.559	intron_variant,non_coding_transcript_variant	NM_001386135.1,ENST00000416492.1,ENST00000483600.1,ENST00000317233.4,NM_002285.3,ENST00000423966.1	Transcript	ENSG00000144218,3899	AFF3	EntrezGene,HGNC	FALSE
12	2	100202482	100938917	NA	2	rs9308833	0.02356	chr2_100046156_C_T_b38	100662618	T	C	-0.0492575	0.00995666	7.55e-07	0.361701	TRUE	FALSE	AFF3	AFF3	protein_coding	0.23	intron_variant	ENST00000415384.1,ENST00000432037.1,NM_001025108.2,ENST00000440445.1,ENST00000409579.1,NM_001386135.1,ENST00000416492.1,ENST00000356421.2,ENST00000441400.1,ENST00000409236.2,ENST00000317233.4,ENST00000424600.1,NM_002285.3,ENST00000423966.1	Transcript	ENSG00000144218,3899	AFF3	EntrezGene,HGNC	FALSE
12	2	100202482	100938917	NA	2	2:100594818_AG_A	0.01942	chr2_99978356_AG_A_b38	100594818	A	AG	-0.0733119	0.0136297	7.52e-08	0.145456	TRUE	FALSE	AFF3	AFF3	nonsense_mediated_decay,protein_coding	2.468	NMD_transcript_variant,intron_variant	NM_001025108.2,ENST00000430789.1,ENST00000409579.1,NM_001386135.1,ENST00000356421.2,ENST00000409236.2,ENST00000317233.4,NM_002285.3	Transcript	ENSG00000144218,3899	AFF3	EntrezGene,HGNC	FALSE
12	2	100202482	100938917	NA	2	rs13032879	0.01837	chr2_99986297_C_T_b38	100602759	T	C	-0.0729576	0.0135723	7.66e-08	0.145862	TRUE	TRUE	AFF3	AFF3	nonsense_mediated_decay,protein_coding	0.279	NMD_transcript_variant,intron_variant	NM_001025108.2,ENST00000430789.1,ENST00000409579.1,NM_001386135.1,ENST00000356421.2,ENST00000409236.2,ENST00000317233.4,NM_002285.3	Transcript	ENSG00000144218,3899	AFF3	EntrezGene,HGNC	FALSE
12	2	100202482	100938917	NA	2	2:100605234_GAACACTGCCCTAGGAAAGA_G	0.0181	chr2_99988772_GAACACTGCCCTAGGAAAGA_G_b38	100605234	G	GAACACTGCCCTAGGAAAGA	-0.073066	0.0136038	7.85e-08	0.145682	TRUE	TRUE	AFF3	AFF3	nonsense_mediated_decay,enhancer,protein_coding	6.216	NMD_transcript_variant,intron_variant,regulatory_region_variant	ENSR00001925424,NM_001025108.2,ENST00000430789.1,ENST00000409579.1,NM_001386135.1,ENST00000356421.2,ENST00000409236.2,ENST00000317233.4,NM_002285.3	RegulatoryFeature,Transcript	ENSG00000144218,-,3899	AFF3,-	EntrezGene,-,HGNC	FALSE
12	2	100202482	100938917	NA	2	rs34490534	0.01527	chr2_99999598_T_G_b38	100616060	G	T	-0.0723105	0.0135709	9.94e-08	0.145821	TRUE	TRUE	AFF3	AFF3	nonsense_mediated_decay,protein_coding	0.083	NMD_transcript_variant,intron_variant	NM_001025108.2,ENST00000430789.1,ENST00000409579.1,NM_001386135.1,ENST00000356421.2,ENST00000409236.2,ENST00000317233.4,NM_002285.3	Transcript	ENSG00000144218,3899	AFF3	EntrezGene,HGNC	FALSE
12	2	100202482	100938917	NA	2	rs56909870	0.01505	chr2_100003555_C_T_b38	100620017	T	C	-0.0721918	0.0135594	1.02e-07	0.145987	TRUE	TRUE	AFF3	AFF3	nonsense_mediated_decay,retained_intron,protein_coding	4.498	NMD_transcript_variant,intron_variant,downstream_gene_variant	ENST00000432037.1,NM_001025108.2,ENST00000430789.1,ENST00000440445.1,ENST00000409579.1,NM_001386135.1,ENST00000416492.1,ENST00000356421.2,ENST00000441400.1,ENST00000409236.2,ENST00000498090.1,ENST00000317233.4,ENST00000424600.1,NM_002285.3,ENST00000423966.1	Transcript	ENSG00000144218,3899	AFF3	EntrezGene,HGNC	FALSE
12	2	100202482	100938917	NA	2	rs7596359	0.01342	chr2_100048812_T_G_b38	100665274	G	T	-0.0672146	0.0123762	5.62e-08	0.184352	TRUE	TRUE	AFF3	AFF3	protein_coding	5.412	intron_variant	ENST00000415384.1,ENST00000432037.1,NM_001025108.2,ENST00000440445.1,ENST00000409579.1,NM_001386135.1,ENST00000416492.1,ENST00000356421.2,ENST00000441400.1,ENST00000409236.2,ENST00000317233.4,ENST00000424600.1,NM_002285.3,ENST00000423966.1	Transcript	ENSG00000144218,3899	AFF3	EntrezGene,HGNC	FALSE
12	2	100202482	100938917	NA	2	rs60473748	0.0126	chr2_100003323_T_C_b38	100619785	C	T	-0.0716204	0.013555	1.27e-07	0.146063	TRUE	TRUE	AFF3	AFF3	nonsense_mediated_decay,retained_intron,protein_coding	3.957	NMD_transcript_variant,intron_variant,downstream_gene_variant	ENST00000432037.1,NM_001025108.2,ENST00000430789.1,ENST00000440445.1,ENST00000409579.1,NM_001386135.1,ENST00000416492.1,ENST00000356421.2,ENST00000441400.1,ENST00000409236.2,ENST00000498090.1,ENST00000317233.4,ENST00000424600.1,NM_002285.3,ENST00000423966.1	Transcript	ENSG00000144218,3899	AFF3	EntrezGene,HGNC	FALSE
12	2	100202482	100938917	NA	2	rs11692215	0.01128	chr2_100130111_C_T_b38	100746573	T	C	-0.0523229	0.0112149	3.08e-06	0.239553	TRUE	FALSE	AFF3	AFF3	processed_transcript,protein_coding	2.24	intron_variant,non_coding_transcript_variant	NM_001386135.1,ENST00000416492.1,ENST00000483600.1,ENST00000317233.4,NM_002285.3,ENST00000423966.1	Transcript	ENSG00000144218,3899	AFF3	EntrezGene,HGNC	FALSE
12	2	100202482	100938917	NA	2	rs13402299	0.01083	chr2_100042947_C_T_b38	100659409	T	C	-0.0666047	0.0123233	6.51e-08	0.18711	TRUE	FALSE	AFF3	AFF3	enhancer,protein_coding	2.204	intron_variant,regulatory_region_variant	ENST00000415384.1,ENST00000432037.1,NM_001025108.2,ENST00000440445.1,ENST00000409579.1,NM_001386135.1,ENST00000416492.1,ENST00000356421.2,ENST00000441400.1,ENST00000409236.2,ENST00000317233.4,ENST00000424600.1,NM_002285.3,ENST00000423966.1,ENSR00001624092	RegulatoryFeature,Transcript	ENSG00000144218,-,3899	AFF3,-	EntrezGene,-,HGNC	FALSE
12	2	100202482	100938917	NA	2	rs78633727	0.01076	chr2_100052995_T_C_b38	100669457	C	T	-0.0662148	0.0123484	8.25e-08	0.185395	TRUE	TRUE	AFF3	AFF3	promoter_flanking_region,protein_coding	5.047	intron_variant,regulatory_region_variant	ENST00000415384.1,ENST00000432037.1,NM_001025108.2,ENST00000440445.1,ENST00000409579.1,NM_001386135.1,ENST00000416492.1,ENST00000356421.2,ENST00000441400.1,ENSR00001624093,ENST00000409236.2,ENST00000317233.4,ENST00000424600.1,NM_002285.3,ENST00000423966.1	RegulatoryFeature,Transcript	ENSG00000144218,-,3899	AFF3,-	EntrezGene,-,HGNC	FALSE
12	2	100202482	100938917	NA	2	rs35840153	0.01058	chr2_100053367_A_G_b38	100669829	G	A	-0.0661206	0.0123478	8.59e-08	0.184963	TRUE	TRUE	AFF3	AFF3	promoter_flanking_region,protein_coding	2.77	intron_variant,regulatory_region_variant	ENST00000415384.1,ENST00000432037.1,NM_001025108.2,ENST00000440445.1,ENST00000409579.1,NM_001386135.1,ENST00000416492.1,ENST00000356421.2,ENST00000441400.1,ENSR00001624093,ENST00000409236.2,ENST00000317233.4,ENST00000424600.1,NM_002285.3,ENST00000423966.1	RegulatoryFeature,Transcript	ENSG00000144218,-,3899	AFF3,-	EntrezGene,-,HGNC	FALSE
12	2	100202482	100938917	NA	2	rs13402289	0.01019	chr2_100042927_C_T_b38	100659389	T	C	-0.0664306	0.0123247	7.07e-08	0.187059	TRUE	FALSE	AFF3	AFF3	enhancer,protein_coding	1.921	intron_variant,regulatory_region_variant	ENST00000415384.1,ENST00000432037.1,NM_001025108.2,ENST00000440445.1,ENST00000409579.1,NM_001386135.1,ENST00000416492.1,ENST00000356421.2,ENST00000441400.1,ENST00000409236.2,ENST00000317233.4,ENST00000424600.1,NM_002285.3,ENST00000423966.1,ENSR00001624092	RegulatoryFeature,Transcript	ENSG00000144218,-,3899	AFF3,-	EntrezGene,-,HGNC	FALSE
12	2	100202482	100938917	NA	2	rs13001130	0.009108	chr2_100052237_G_A_b38	100668699	A	G	-0.0656973	0.0123487	1.04e-07	0.184991	TRUE	TRUE	AFF3	AFF3	promoter_flanking_region,protein_coding	0.131	intron_variant,regulatory_region_variant	ENST00000415384.1,ENST00000432037.1,NM_001025108.2,ENST00000440445.1,ENST00000409579.1,NM_001386135.1,ENST00000416492.1,ENST00000356421.2,ENST00000441400.1,ENSR00001624093,ENST00000409236.2,ENST00000317233.4,ENST00000424600.1,NM_002285.3,ENST00000423966.1	RegulatoryFeature,Transcript	ENSG00000144218,-,3899	AFF3,-	EntrezGene,-,HGNC	FALSE
12	2	100202482	100938917	NA	2	rs35300735	0.00882	chr2_100051367_G_A_b38	100667829	A	G	-0.0656837	0.0123539	1.06e-07	0.185002	TRUE	TRUE	AFF3	AFF3	protein_coding	1.146	intron_variant	ENST00000415384.1,ENST00000432037.1,NM_001025108.2,ENST00000440445.1,ENST00000409579.1,NM_001386135.1,ENST00000416492.1,ENST00000356421.2,ENST00000441400.1,ENST00000409236.2,ENST00000317233.4,ENST00000424600.1,NM_002285.3,ENST00000423966.1	Transcript	ENSG00000144218,3899	AFF3	EntrezGene,HGNC	FALSE
12	2	100202482	100938917	NA	2	rs11691486	0.008707	chr2_100179720_T_C_b38	100796182	C	T	-0.052872	0.0113043	2.91e-06	0.236913	TRUE	FALSE	LINC01104	AFF3	-	0.136	intergenic_variant	-	-	-	-	-	FALSE
12	2	100202482	100938917	NA	2	rs7583067	0.008558	chr2_100180388_C_T_b38	100796850	T	C	-0.0528591	0.0113067	2.94e-06	0.23687	TRUE	FALSE	LINC01104	AFF3	-	6.44	intergenic_variant	-	-	-	-	-	FALSE
12	2	100202482	100938917	NA	2	rs34040706	0.008344	chr2_100038930_G_A_b38	100655392	A	G	-0.0659901	0.0124063	1.05e-07	0.183597	TRUE	TRUE	AFF3	AFF3	protein_coding	4.454	intron_variant	ENST00000415384.1,ENST00000432037.1,NM_001025108.2,ENST00000440445.1,ENST00000409579.1,NM_001386135.1,ENST00000416492.1,ENST00000356421.2,ENST00000441400.1,ENST00000409236.2,ENST00000317233.4,ENST00000424600.1,NM_002285.3,ENST00000423966.1	Transcript	ENSG00000144218,3899	AFF3	EntrezGene,HGNC	FALSE
12	2	100202482	100938917	NA	2	rs35774174	0.008336	chr2_100038668_T_A_b38	100655130	A	T	-0.0659868	0.0124067	1.05e-07	0.183597	TRUE	TRUE	AFF3	AFF3	protein_coding	3.209	intron_variant	ENST00000415384.1,ENST00000432037.1,NM_001025108.2,ENST00000440445.1,ENST00000409579.1,NM_001386135.1,ENST00000416492.1,ENST00000356421.2,ENST00000441400.1,ENST00000409236.2,ENST00000317233.4,ENST00000424600.1,NM_002285.3,ENST00000423966.1	Transcript	ENSG00000144218,3899	AFF3	EntrezGene,HGNC	FALSE
12	2	100202482	100938917	NA	2	rs7572939	0.008312	chr2_100038452_A_G_b38	100654914	G	A	-0.0659798	0.0124071	1.05e-07	0.183597	TRUE	TRUE	AFF3	AFF3	protein_coding	0.357	intron_variant	ENST00000415384.1,ENST00000432037.1,NM_001025108.2,ENST00000440445.1,ENST00000409579.1,NM_001386135.1,ENST00000416492.1,ENST00000356421.2,ENST00000441400.1,ENST00000409236.2,ENST00000317233.4,ENST00000424600.1,NM_002285.3,ENST00000423966.1	Transcript	ENSG00000144218,3899	AFF3	EntrezGene,HGNC	FALSE
12	2	100202482	100938917	NA	2	rs13020141	0.008283	chr2_100037380_G_A_b38	100653842	A	G	-0.0659737	0.0124078	1.06e-07	0.183593	FALSE	FALSE	AFF3	AFF3	protein_coding	1.223	intron_variant	ENST00000415384.1,ENST00000432037.1,NM_001025108.2,ENST00000440445.1,ENST00000409579.1,NM_001386135.1,ENST00000416492.1,ENST00000356421.2,ENST00000441400.1,ENST00000409236.2,ENST00000317233.4,ENST00000424600.1,NM_002285.3,ENST00000423966.1	Transcript	ENSG00000144218,3899	AFF3	EntrezGene,HGNC	FALSE
12	2	100202482	100938917	NA	2	rs4851243	0.008004	chr2_100023020_G_A_b38	100639482	A	G	-0.065897	0.0124099	1.1e-07	0.183566	TRUE	TRUE	AFF3	AFF3	protein_coding	4.946	intron_variant	ENST00000415384.1,ENST00000432037.1,NM_001025108.2,ENST00000440445.1,ENST00000409579.1,NM_001386135.1,ENST00000416492.1,ENST00000356421.2,ENST00000441400.1,ENST00000409236.2,ENST00000317233.4,ENST00000424600.1,NM_002285.3,ENST00000423966.1	Transcript	ENSG00000144218,3899	AFF3	EntrezGene,HGNC	FALSE
12	2	100202482	100938917	NA	2	rs7596385	0.007983	chr2_100180136_A_T_b38	100796598	T	A	-0.0526494	0.0113043	3.21e-06	0.236942	TRUE	FALSE	LINC01104	AFF3	-	0.677	intergenic_variant	-	-	-	-	-	FALSE
12	2	100202482	100938917	NA	2	rs4851262	0.007981	chr2_100179786_A_C_b38	100796248	C	A	-0.0526497	0.0113042	3.21e-06	0.236942	TRUE	FALSE	LINC01104	AFF3	-	0.973	intergenic_variant	-	-	-	-	-	FALSE
12	2	100202482	100938917	NA	2	rs56935201	0.007969	chr2_100021326_G_A_b38	100637788	A	G	-0.0658973	0.0124136	1.11e-07	0.18348	TRUE	TRUE	AFF3	AFF3	promoter_flanking_region,protein_coding	1.324	intron_variant,regulatory_region_variant	ENSR00001185436,ENST00000415384.1,ENST00000432037.1,NM_001025108.2,ENST00000440445.1,ENST00000409579.1,NM_001386135.1,ENST00000416492.1,ENST00000356421.2,ENST00000441400.1,ENST00000409236.2,ENST00000317233.4,ENST00000424600.1,NM_002285.3,ENST00000423966.1	RegulatoryFeature,Transcript	ENSG00000144218,-,3899	AFF3,-	EntrezGene,-,HGNC	FALSE
12	2	100202482	100938917	NA	2	rs13033732	0.007946	chr2_100028335_A_G_b38	100644797	G	A	-0.0658675	0.0124087	1.11e-07	0.183585	TRUE	TRUE	AFF3	AFF3	protein_coding	2.706	intron_variant	ENST00000415384.1,ENST00000432037.1,NM_001025108.2,ENST00000440445.1,ENST00000409579.1,NM_001386135.1,ENST00000416492.1,ENST00000356421.2,ENST00000441400.1,ENST00000409236.2,ENST00000317233.4,ENST00000424600.1,NM_002285.3,ENST00000423966.1	Transcript	ENSG00000144218,3899	AFF3	EntrezGene,HGNC	FALSE
12	2	100202482	100938917	NA	2	rs13010436	0.007943	chr2_100179533_A_G_b38	100795995	G	A	-0.0526337	0.0113041	3.23e-06	0.236942	TRUE	FALSE	LINC01104	AFF3	-	2.988	intergenic_variant	-	-	-	-	-	FALSE
12	2	100202482	100938917	NA	2	rs12996621	0.007925	chr2_100029675_A_G_b38	100646137	G	A	-0.0658589	0.0124085	1.11e-07	0.183588	TRUE	TRUE	AFF3	AFF3	CTCF_binding_site,protein_coding	3.884	intron_variant,regulatory_region_variant	ENST00000415384.1,ENSR00001925434,ENST00000432037.1,NM_001025108.2,ENST00000440445.1,ENST00000409579.1,NM_001386135.1,ENST00000416492.1,ENST00000356421.2,ENST00000441400.1,ENST00000409236.2,ENST00000317233.4,ENST00000424600.1,NM_002285.3,ENST00000423966.1	RegulatoryFeature,Transcript	ENSG00000144218,-,3899	AFF3,-	EntrezGene,-,HGNC	FALSE
12	2	100202482	100938917	NA	2	rs35730185	0.007891	chr2_100031623_G_A_b38	100648085	A	G	-0.0658458	0.0124085	1.12e-07	0.183592	TRUE	TRUE	AFF3	AFF3	protein_coding	0.278	intron_variant	ENST00000415384.1,ENST00000432037.1,NM_001025108.2,ENST00000440445.1,ENST00000409579.1,NM_001386135.1,ENST00000416492.1,ENST00000356421.2,ENST00000441400.1,ENST00000409236.2,ENST00000317233.4,ENST00000424600.1,NM_002285.3,ENST00000423966.1	Transcript	ENSG00000144218,3899	AFF3	EntrezGene,HGNC	FALSE
12	2	100202482	100938917	NA	2	rs13023088	0.007783	chr2_99959842_C_T_b38	100576304	T	C	-0.0701858	0.0134878	1.96e-07	0.149051	TRUE	FALSE	AFF3	AFF3	nonsense_mediated_decay,promoter_flanking_region,protein_coding	0.136	NMD_transcript_variant,intron_variant,regulatory_region_variant	NM_001025108.2,ENST00000430789.1,ENST00000409579.1,NM_001386135.1,ENSR00001925414,ENST00000356421.2,ENST00000409236.2,ENST00000317233.4,NM_002285.3	RegulatoryFeature,Transcript	ENSG00000144218,-,3899	AFF3,-	EntrezGene,-,HGNC	FALSE
12	2	100202482	100938917	NA	2	rs4850920	0.007053	chr2_100140846_C_A_b38	100757308	A	C	-0.0521726	0.0113008	3.91e-06	0.233806	TRUE	FALSE	AFF3	AFF3	processed_transcript,promoter,protein_coding	6.625	intron_variant,non_coding_transcript_variant,regulatory_region_variant	NM_001386135.1,ENST00000416492.1,ENSR00001925453,ENST00000483600.1,ENST00000317233.4,NM_002285.3,ENST00000423966.1	RegulatoryFeature,Transcript	ENSG00000144218,-,3899	AFF3,-	EntrezGene,-,HGNC	FALSE
12	2	100202482	100938917	NA	2	rs11682173	0.007044	chr2_100143348_C_T_b38	100759810	T	C	-0.0521691	0.0113011	3.91e-06	0.233811	TRUE	FALSE	AFF3	AFF3	processed_transcript,protein_coding	6.593	upstream_gene_variant	NM_001386135.1,ENST00000416492.1,ENST00000483600.1,ENST00000317233.4,NM_002285.3,ENST00000423966.1	Transcript	ENSG00000144218,3899	AFF3	EntrezGene,HGNC	FALSE
12	2	100202482	100938917	NA	2	rs11679078	0.006976	chr2_100141419_C_G_b38	100757881	G	C	-0.0521633	0.0113014	3.93e-06	0.2338	TRUE	FALSE	AFF3	AFF3	processed_transcript,promoter,protein_coding	0.63	intron_variant,non_coding_transcript_variant,regulatory_region_variant	NM_001386135.1,ENST00000416492.1,ENSR00001925453,ENST00000483600.1,ENST00000317233.4,NM_002285.3,ENST00000423966.1	RegulatoryFeature,Transcript	ENSG00000144218,-,3899	AFF3,-	EntrezGene,-,HGNC	FALSE
12	2	100202482	100938917	NA	2	rs4851244	0.006753	chr2_100054987_T_C_b38	100671449	C	T	-0.0666484	0.0125141	1.01e-07	0.178381	TRUE	TRUE	AFF3	AFF3	protein_coding	0.601	intron_variant	ENST00000415384.1,ENST00000432037.1,NM_001025108.2,ENST00000440445.1,ENST00000409579.1,NM_001386135.1,ENST00000416492.1,ENST00000356421.2,ENST00000441400.1,ENST00000409236.2,ENST00000317233.4,ENST00000424600.1,NM_002285.3,ENST00000423966.1	Transcript	ENSG00000144218,3899	AFF3	EntrezGene,HGNC	FALSE
12	2	100202482	100938917	NA	2	rs71413861	0.006678	chr2_100057039_A_G_b38	100673501	G	A	-0.0666142	0.0125128	1.02e-07	0.178317	TRUE	TRUE	AFF3	AFF3	protein_coding	2.381	intron_variant	ENST00000415384.1,ENST00000432037.1,NM_001025108.2,ENST00000440445.1,ENST00000409579.1,NM_001386135.1,ENST00000416492.1,ENST00000356421.2,ENST00000441400.1,ENST00000409236.2,ENST00000317233.4,ENST00000424600.1,NM_002285.3,ENST00000423966.1	Transcript	ENSG00000144218,3899	AFF3	EntrezGene,HGNC	FALSE
12	2	100202482	100938917	NA	2	rs13011874	0.006665	chr2_100136035_C_T_b38	100752497	T	C	-0.052077	0.0113074	4.12e-06	0.233743	TRUE	FALSE	AFF3	AFF3	processed_transcript,protein_coding	4.184	intron_variant,non_coding_transcript_variant	NM_001386135.1,ENST00000416492.1,ENST00000483600.1,ENST00000317233.4,NM_002285.3,ENST00000423966.1	Transcript	ENSG00000144218,3899	AFF3	EntrezGene,HGNC	FALSE
12	2	100202482	100938917	NA	2	rs11680485	0.006627	chr2_100133282_A_G_b38	100749744	G	A	-0.0520705	0.0113087	4.14e-06	0.2338	FALSE	FALSE	AFF3	AFF3	processed_transcript,protein_coding	7.622	intron_variant,non_coding_transcript_variant	NM_001386135.1,ENST00000416492.1,ENST00000483600.1,ENST00000317233.4,NM_002285.3,ENST00000423966.1	Transcript	ENSG00000144218,3899	AFF3	EntrezGene,HGNC	FALSE
12	2	100202482	100938917	NA	2	rs13019618	0.006598	chr2_100137501_C_A_b38	100753963	A	C	-0.0520259	0.011302	4.17e-06	0.233695	TRUE	FALSE	AFF3	AFF3	processed_transcript,protein_coding	0.879	intron_variant,non_coding_transcript_variant	NM_001386135.1,ENST00000416492.1,ENST00000483600.1,ENST00000317233.4,NM_002285.3,ENST00000423966.1	Transcript	ENSG00000144218,3899	AFF3	EntrezGene,HGNC	FALSE
12	2	100202482	100938917	NA	2	rs11680586	0.006592	chr2_100129745_G_T_b38	100746207	T	G	-0.0520954	0.0113099	4.11e-06	0.233926	TRUE	FALSE	AFF3	AFF3	processed_transcript,protein_coding	0.299	intron_variant,non_coding_transcript_variant	NM_001386135.1,ENST00000416492.1,ENST00000483600.1,ENST00000317233.4,NM_002285.3,ENST00000423966.1	Transcript	ENSG00000144218,3899	AFF3	EntrezGene,HGNC	FALSE
12	2	100202482	100938917	NA	2	rs13000759	0.00655	chr2_100137441_T_A_b38	100753903	A	T	-0.0520202	0.011304	4.19e-06	0.233733	TRUE	FALSE	AFF3	AFF3	processed_transcript,protein_coding	16.39	intron_variant,non_coding_transcript_variant	NM_001386135.1,ENST00000416492.1,ENST00000483600.1,ENST00000317233.4,NM_002285.3,ENST00000423966.1	Transcript	ENSG00000144218,3899	AFF3	EntrezGene,HGNC	FALSE
12	2	100202482	100938917	NA	2	rs6713524	0.00638	chr2_100130895_A_G_b38	100747357	G	A	-0.0519935	0.0113075	4.27e-06	0.233932	TRUE	FALSE	AFF3	AFF3	processed_transcript,protein_coding	13.7	intron_variant,non_coding_transcript_variant	NM_001386135.1,ENST00000416492.1,ENST00000483600.1,ENST00000317233.4,NM_002285.3,ENST00000423966.1	Transcript	ENSG00000144218,3899	AFF3	EntrezGene,HGNC	FALSE
12	2	100202482	100938917	NA	2	rs4851254	0.006357	chr2_100146475_C_G_b38	100762937	G	C	-0.0519608	0.0113067	4.32e-06	0.233468	TRUE	FALSE	AFF3	AFF3	promoter_flanking_region,processed_transcript,protein_coding	3.64	upstream_gene_variant,regulatory_region_variant	NM_001386135.1,ENST00000416492.1,ENST00000483600.1,ENSR00001925454,ENST00000317233.4,NM_002285.3,ENST00000423966.1	RegulatoryFeature,Transcript	ENSG00000144218,-,3899	AFF3,-	EntrezGene,-,HGNC	FALSE
12	2	100202482	100938917	NA	2	rs11689956	0.00632	chr2_100178867_T_C_b38	100795329	C	T	-0.0520001	0.0113148	4.32e-06	0.236317	TRUE	FALSE	LINC01104	AFF3	-	2.414	intergenic_variant	-	-	-	-	-	FALSE
12	2	100202482	100938917	NA	2	rs11677607	0.00629	chr2_100134688_C_T_b38	100751150	T	C	-0.0519165	0.0113081	4.42e-06	0.233763	TRUE	FALSE	AFF3	AFF3	enhancer,processed_transcript,protein_coding	0.912	intron_variant,non_coding_transcript_variant,regulatory_region_variant	NM_001386135.1,ENST00000416492.1,ENST00000483600.1,ENST00000317233.4,NM_002285.3,ENST00000423966.1,ENSR00001925451	RegulatoryFeature,Transcript	ENSG00000144218,-,3899	AFF3,-	EntrezGene,-,HGNC	FALSE
12	2	100202482	100938917	NA	2	rs13028981	0.006279	chr2_100179321_C_T_b38	100795783	T	C	-0.0519806	0.0113148	4.35e-06	0.236314	TRUE	FALSE	LINC01104	AFF3	-	0.05	intergenic_variant	-	-	-	-	-	FALSE
12	2	100202482	100938917	NA	2	rs11686599	0.00626	chr2_100137013_A_G_b38	100753475	G	A	-0.0518952	0.0113044	4.43e-06	0.233787	TRUE	FALSE	AFF3	AFF3	processed_transcript,protein_coding	4.328	intron_variant,non_coding_transcript_variant	NM_001386135.1,ENST00000416492.1,ENST00000483600.1,ENST00000317233.4,NM_002285.3,ENST00000423966.1	Transcript	ENSG00000144218,3899	AFF3	EntrezGene,HGNC	FALSE
12	2	100202482	100938917	NA	2	rs10209201	0.006259	chr2_100056346_C_T_b38	100672808	T	C	-0.0664177	0.0125124	1.11e-07	0.178369	TRUE	TRUE	AFF3	AFF3	enhancer,protein_coding	4.689	intron_variant,regulatory_region_variant	ENST00000415384.1,ENST00000432037.1,NM_001025108.2,ENST00000440445.1,ENST00000409579.1,NM_001386135.1,ENST00000416492.1,ENST00000356421.2,ENST00000441400.1,ENST00000409236.2,ENST00000317233.4,ENST00000424600.1,NM_002285.3,ENST00000423966.1,ENSR00001925439	RegulatoryFeature,Transcript	ENSG00000144218,-,3899	AFF3,-	EntrezGene,-,HGNC	FALSE
12	2	100202482	100938917	NA	2	rs11123808	0.006167	chr2_100134288_A_C_b38	100750750	C	A	-0.0518635	0.0113072	4.51e-06	0.233791	TRUE	FALSE	AFF3	AFF3	enhancer,processed_transcript,protein_coding	3.861	intron_variant,non_coding_transcript_variant,regulatory_region_variant	NM_001386135.1,ENST00000416492.1,ENST00000483600.1,ENST00000317233.4,NM_002285.3,ENST00000423966.1,ENSR00001925451	RegulatoryFeature,Transcript	ENSG00000144218,-,3899	AFF3,-	EntrezGene,-,HGNC	FALSE
12	2	100202482	100938917	NA	2	rs1821830	0.006003	chr2_100063817_C_T_b38	100680279	T	C	-0.0662655	0.0125095	1.18e-07	0.178331	TRUE	TRUE	AFF3	AFF3	protein_coding	1.628	intron_variant	ENST00000415384.1,ENST00000432037.1,NM_001025108.2,ENST00000440445.1,ENST00000409579.1,NM_001386135.1,ENST00000416492.1,ENST00000356421.2,ENST00000441400.1,ENST00000409236.2,ENST00000317233.4,ENST00000424600.1,NM_002285.3,ENST00000423966.1	Transcript	ENSG00000144218,3899	AFF3	EntrezGene,HGNC	FALSE
12	2	100202482	100938917	NA	2	rs35869550	0.005885	chr2_100068116_T_A_b38	100684578	A	T	-0.066207	0.0125095	1.21e-07	0.17834	TRUE	TRUE	AFF3	AFF3	promoter_flanking_region,protein_coding	3.444	intron_variant,regulatory_region_variant	ENST00000415384.1,ENST00000432037.1,NM_001025108.2,ENST00000440445.1,ENST00000409579.1,NM_001386135.1,ENST00000416492.1,ENST00000356421.2,ENST00000441400.1,ENST00000409236.2,ENSR00001185457,ENST00000317233.4,ENST00000424600.1,NM_002285.3,ENST00000423966.1	RegulatoryFeature,Transcript	ENSG00000144218,-,3899	AFF3,-	EntrezGene,-,HGNC	FALSE
12	2	100202482	100938917	NA	2	rs58683655	0.005749	chr2_100070057_G_C_b38	100686519	C	G	-0.0661352	0.0125087	1.25e-07	0.178325	TRUE	TRUE	AFF3	AFF3	protein_coding	13.35	intron_variant	ENST00000415384.1,ENST00000432037.1,NM_001025108.2,ENST00000440445.1,ENST00000409579.1,NM_001386135.1,ENST00000416492.1,ENST00000356421.2,ENST00000441400.1,ENST00000409236.2,ENST00000317233.4,ENST00000424600.1,NM_002285.3,ENST00000423966.1	Transcript	ENSG00000144218,3899	AFF3	EntrezGene,HGNC	FALSE
12	2	100202482	100938917	NA	2	rs56037757	0.005651	chr2_100073668_A_G_b38	100690130	G	A	-0.066069	0.0125076	1.28e-07	0.178321	TRUE	TRUE	AFF3	AFF3	protein_coding	5.655	intron_variant	ENST00000415384.1,ENST00000432037.1,NM_001025108.2,ENST00000440445.1,ENST00000409579.1,NM_001386135.1,ENST00000416492.1,ENST00000356421.2,ENST00000441400.1,ENST00000409236.2,ENST00000317233.4,ENST00000424600.1,NM_002285.3,ENST00000423966.1	Transcript	ENSG00000144218,3899	AFF3	EntrezGene,HGNC	FALSE
12	2	100202482	100938917	NA	2	rs60697219	0.005615	chr2_100083045_G_A_b38	100699507	A	G	-0.066063	0.0125107	1.29e-07	0.178278	TRUE	TRUE	AFF3	AFF3	promoter_flanking_region,protein_coding	0.12	intron_variant,regulatory_region_variant	ENST00000415384.1,ENST00000432037.1,NM_001025108.2,ENST00000440445.1,ENST00000409579.1,NM_001386135.1,ENST00000416492.1,ENST00000356421.2,ENST00000441400.1,ENSR00001925442,ENST00000409236.2,ENST00000317233.4,ENST00000424600.1,NM_002285.3,ENST00000423966.1	RegulatoryFeature,Transcript	ENSG00000144218,-,3899	AFF3,-	EntrezGene,-,HGNC	FALSE
12	2	100202482	100938917	NA	2	rs199818589	0.005563	chr2_100093005_C_A_b38	100709467	A	C	-0.0660501	0.012516	1.32e-07	0.178431	TRUE	TRUE	AFF3	AFF3	protein_coding	2.575	intron_variant	ENST00000415384.1,ENST00000432037.1,NM_001025108.2,ENST00000440445.1,ENST00000409579.1,NM_001386135.1,ENST00000416492.1,ENST00000356421.2,ENST00000441400.1,ENST00000409236.2,ENST00000317233.4,ENST00000424600.1,NM_002285.3,ENST00000423966.1	Transcript	ENSG00000144218,3899	AFF3	EntrezGene,HGNC	FALSE
12	2	100202482	100938917	NA	2	rs199992729	0.005462	chr2_100084942_T_C_b38	100701404	C	T	-0.065999	0.0125111	1.33e-07	0.178789	TRUE	TRUE	AFF3	AFF3	protein_coding	3.094	intron_variant	ENST00000415384.1,ENST00000432037.1,NM_001025108.2,ENST00000440445.1,ENST00000409579.1,NM_001386135.1,ENST00000416492.1,ENST00000356421.2,ENST00000441400.1,ENST00000409236.2,ENST00000317233.4,ENST00000424600.1,NM_002285.3,ENST00000423966.1	Transcript	ENSG00000144218,3899	AFF3	EntrezGene,HGNC	FALSE
12	2	100202482	100938917	NA	2	rs201103716	0.005346	chr2_100100114_T_C_b38	100716576	C	T	-0.0660689	0.0125302	1.35e-07	0.178138	TRUE	FALSE	AFF3	AFF3	antisense,protein_coding	4.245	intron_variant,downstream_gene_variant,upstream_gene_variant	ENST00000415384.1,ENST00000427118.1,ENST00000432037.1,ENST00000440445.1,NM_001025108.2,ENST00000409579.1,NM_001386135.1,ENST00000416492.1,ENST00000356421.2,ENST00000441400.1,ENST00000434301.1,ENST00000409236.2,ENST00000317233.4,ENST00000424600.1,NM_002285.3,ENST00000423966.1	Transcript	ENSG00000144218,3899,ENSG00000230393	AFF3,AC092667.2	EntrezGene,Clone_based_vega_gene,HGNC	FALSE
12	2	100202482	100938917	NA	2	2:100796053_CAAA_C	0.005276	chr2_100179591_CAAA_C_b38	100796053	C	CAAA	-0.0516122	0.0113259	5.2e-06	0.237196	FALSE	FALSE	LINC01104	AFF3	-	0.41	intergenic_variant	-	-	-	-	-	FALSE
12	2	100202482	100938917	NA	2	rs13001783	0.005154	chr2_100073190_A_T_b38	100689652	T	A	-0.0658065	0.0125067	1.43e-07	0.178353	TRUE	TRUE	AFF3	AFF3	protein_coding	1.137	intron_variant	ENST00000415384.1,ENST00000432037.1,NM_001025108.2,ENST00000440445.1,ENST00000409579.1,NM_001386135.1,ENST00000416492.1,ENST00000356421.2,ENST00000441400.1,ENST00000409236.2,ENST00000317233.4,ENST00000424600.1,NM_002285.3,ENST00000423966.1	Transcript	ENSG00000144218,3899	AFF3	EntrezGene,HGNC	FALSE
12	2	100202482	100938917	NA	2	rs13430705	0.005147	chr2_100074154_G_A_b38	100690616	A	G	-0.0658014	0.0125066	1.43e-07	0.178353	TRUE	TRUE	AFF3	AFF3	protein_coding	0.027	intron_variant	ENST00000415384.1,ENST00000432037.1,NM_001025108.2,ENST00000440445.1,ENST00000409579.1,NM_001386135.1,ENST00000416492.1,ENST00000356421.2,ENST00000441400.1,ENST00000409236.2,ENST00000317233.4,ENST00000424600.1,NM_002285.3,ENST00000423966.1	Transcript	ENSG00000144218,3899	AFF3	EntrezGene,HGNC	FALSE
12	2	100202482	100938917	NA	2	rs60311127	0.00514	chr2_100083420_C_T_b38	100699882	T	C	-0.0658113	0.0125101	1.44e-07	0.178309	TRUE	TRUE	AFF3	AFF3	protein_coding	6.054	intron_variant	ENST00000415384.1,ENST00000432037.1,NM_001025108.2,ENST00000440445.1,ENST00000409579.1,NM_001386135.1,ENST00000416492.1,ENST00000356421.2,ENST00000441400.1,ENST00000409236.2,ENST00000317233.4,ENST00000424600.1,NM_002285.3,ENST00000423966.1	Transcript	ENSG00000144218,3899	AFF3	EntrezGene,HGNC	FALSE
12	2	100202482	100938917	NA	2	rs77023845	0.005134	chr2_100095884_G_A_b38	100712346	A	G	-0.0658724	0.0125247	1.45e-07	0.178134	TRUE	TRUE	AFF3	AFF3	CTCF_binding_site,protein_coding	1.793	intron_variant,regulatory_region_variant	ENST00000415384.1,ENSR00001925444,ENST00000432037.1,NM_001025108.2,ENST00000440445.1,ENST00000409579.1,NM_001386135.1,ENST00000416492.1,ENST00000356421.2,ENST00000441400.1,ENST00000409236.2,ENST00000317233.4,ENST00000424600.1,NM_002285.3,ENST00000423966.1	RegulatoryFeature,Transcript	ENSG00000144218,-,3899	AFF3,-	EntrezGene,-,HGNC	FALSE
12	2	100202482	100938917	NA	2	rs11123816	0.005066	chr2_100167191_G_A_b38	100783653	A	G	-0.0511974	0.0112707	5.57e-06	0.236147	TRUE	FALSE	AFF3	AFF3	-	0.063	intergenic_variant	-	-	-	-	-	FALSE
12	2	100202482	100938917	NA	2	rs34714421	0.00503	chr2_100075713_T_C_b38	100692175	C	T	-0.0657335	0.0125079	1.48e-07	0.178335	TRUE	TRUE	AFF3	AFF3	protein_coding	11.52	intron_variant	ENST00000415384.1,ENST00000432037.1,NM_001025108.2,ENST00000440445.1,ENST00000409579.1,NM_001386135.1,ENST00000416492.1,ENST00000356421.2,ENST00000441400.1,ENST00000409236.2,ENST00000317233.4,ENST00000424600.1,NM_002285.3,ENST00000423966.1	Transcript	ENSG00000144218,3899	AFF3	EntrezGene,HGNC	FALSE
12	2	100202482	100938917	NA	2	rs74340261	0.005023	chr2_100080365_C_T_b38	100696827	T	C	-0.0657333	0.0125087	1.48e-07	0.178333	TRUE	TRUE	AFF3	AFF3	protein_coding	9.604	intron_variant	ENST00000415384.1,ENST00000432037.1,NM_001025108.2,ENST00000440445.1,ENST00000409579.1,NM_001386135.1,ENST00000416492.1,ENST00000356421.2,ENST00000441400.1,ENST00000409236.2,ENST00000317233.4,ENST00000424600.1,NM_002285.3,ENST00000423966.1	Transcript	ENSG00000144218,3899	AFF3	EntrezGene,HGNC	FALSE
12	2	100202482	100938917	NA	2	rs17023468	0.005022	chr2_100077629_T_C_b38	100694091	C	T	-0.0657335	0.0125086	1.48e-07	0.17845	TRUE	TRUE	AFF3	AFF3	promoter_flanking_region,protein_coding	6.978	intron_variant,regulatory_region_variant	ENST00000415384.1,ENST00000432037.1,NM_001025108.2,ENST00000440445.1,ENSR00001624100,ENST00000409579.1,NM_001386135.1,ENST00000416492.1,ENST00000356421.2,ENST00000441400.1,ENST00000409236.2,ENST00000317233.4,ENST00000424600.1,NM_002285.3,ENST00000423966.1	RegulatoryFeature,Transcript	ENSG00000144218,-,3899	AFF3,-	EntrezGene,-,HGNC	FALSE
12	2	100202482	100938917	NA	2	rs146126899	0.005017	chr2_100087858_T_C_b38	100704320	C	T	-0.0657618	0.012511	1.47e-07	0.178834	TRUE	FALSE	AFF3	AFF3	protein_coding	6.83	intron_variant	ENST00000415384.1,ENST00000432037.1,NM_001025108.2,ENST00000440445.1,ENST00000409579.1,NM_001386135.1,ENST00000416492.1,ENST00000356421.2,ENST00000441400.1,ENST00000409236.2,ENST00000317233.4,ENST00000424600.1,NM_002285.3,ENST00000423966.1	Transcript	ENSG00000144218,3899	AFF3	EntrezGene,HGNC	FALSE
12	2	100202482	100938917	NA	2	rs113004907	0.00495	chr2_100179500_C_CAGG_b38	100795962	CAGG	C	-0.0514449	0.011327	5.59e-06	0.237092	TRUE	FALSE	LINC01104	AFF3	-	1.808	intergenic_variant	-	-	-	-	-	FALSE
12	2	100202482	100938917	NA	2	rs10192951	0.004788	chr2_100099341_G_A_b38	100715803	A	G	-0.0656243	0.0125166	1.58e-07	0.178318	TRUE	TRUE	AFF3	AFF3	protein_coding	0.039	intron_variant	ENST00000415384.1,ENST00000432037.1,NM_001025108.2,ENST00000440445.1,ENST00000409579.1,NM_001386135.1,ENST00000416492.1,ENST00000356421.2,ENST00000441400.1,ENST00000409236.2,ENST00000317233.4,ENST00000424600.1,NM_002285.3,ENST00000423966.1	Transcript	ENSG00000144218,3899	AFF3	EntrezGene,HGNC	FALSE
12	2	100202482	100938917	NA	2	rs201083726	0.004574	chr2_100085451_T_C_b38	100701913	C	T	-0.0653683	0.0124497	1.52e-07	0.181465	TRUE	FALSE	AFF3	AFF3	protein_coding	1.892	intron_variant	ENST00000415384.1,ENST00000432037.1,NM_001025108.2,ENST00000440445.1,ENST00000409579.1,NM_001386135.1,ENST00000416492.1,ENST00000356421.2,ENST00000441400.1,ENST00000409236.2,ENST00000317233.4,ENST00000424600.1,NM_002285.3,ENST00000423966.1	Transcript	ENSG00000144218,3899	AFF3	EntrezGene,HGNC	FALSE
12	2	100202482	100938917	NA	2	rs2118281	0.004485	chr2_100101263_T_A_b38	100717725	A	T	-0.0653483	0.0124633	1.58e-07	0.180874	TRUE	FALSE	AFF3	AFF3	antisense,protein_coding	1.789	intron_variant,downstream_gene_variant,upstream_gene_variant	ENST00000415384.1,ENST00000427118.1,ENST00000432037.1,ENST00000440445.1,NM_001025108.2,ENST00000409579.1,NM_001386135.1,ENST00000416492.1,ENST00000356421.2,ENST00000441400.1,ENST00000434301.1,ENST00000409236.2,ENST00000317233.4,ENST00000424600.1,NM_002285.3,ENST00000423966.1	Transcript	ENSG00000144218,3899,ENSG00000230393	AFF3,AC092667.2	EntrezGene,Clone_based_vega_gene,HGNC	FALSE
12	2	100202482	100938917	NA	2	rs12712069	0.004193	chr2_100149892_C_G_b38	100766354	G	C	-0.0506274	0.0112681	7.03e-06	0.236293	TRUE	FALSE	AFF3	AFF3	-	0.362	intergenic_variant	-	-	-	-	-	FALSE
12	2	100202482	100938917	NA	2	rs200183477	0.004181	chr2_100099129_C_T_b38	100715591	T	C	-0.0652684	0.0124713	1.67e-07	0.180527	FALSE	FALSE	AFF3	AFF3	enhancer,protein_coding	11.51	intron_variant,regulatory_region_variant	ENST00000415384.1,ENST00000432037.1,NM_001025108.2,ENST00000440445.1,ENST00000409579.1,NM_001386135.1,ENSR00001925445,ENST00000416492.1,ENST00000356421.2,ENST00000441400.1,ENST00000409236.2,ENST00000317233.4,ENST00000424600.1,NM_002285.3,ENST00000423966.1	RegulatoryFeature,Transcript	ENSG00000144218,-,3899	AFF3,-	EntrezGene,-,HGNC	FALSE
12	2	100202482	100938917	NA	2	rs113670738	0.004025	chr2_100093071_C_T_b38	100709533	T	C	-0.0651672	0.0125444	2.05e-07	0.177794	TRUE	TRUE	AFF3	AFF3	protein_coding	1.702	intron_variant	ENST00000415384.1,ENST00000432037.1,NM_001025108.2,ENST00000440445.1,ENST00000409579.1,NM_001386135.1,ENST00000416492.1,ENST00000356421.2,ENST00000441400.1,ENST00000409236.2,ENST00000317233.4,ENST00000424600.1,NM_002285.3,ENST00000423966.1	Transcript	ENSG00000144218,3899	AFF3	EntrezGene,HGNC	FALSE
12	2	100202482	100938917	NA	2	2:100704595_CACT_C	0.00396	chr2_100088133_CACT_C_b38	100704595	C	CACT	-0.0656949	0.0125509	1.66e-07	0.177845	TRUE	TRUE	AFF3	AFF3	protein_coding	1.052	intron_variant	ENST00000415384.1,ENST00000432037.1,NM_001025108.2,ENST00000440445.1,ENST00000409579.1,NM_001386135.1,ENST00000416492.1,ENST00000356421.2,ENST00000441400.1,ENST00000409236.2,ENST00000317233.4,ENST00000424600.1,NM_002285.3,ENST00000423966.1	Transcript	ENSG00000144218,3899	AFF3	EntrezGene,HGNC	FALSE
12	2	100202482	100938917	NA	2	rs9784000	0.003869	chr2_100080739_G_C_b38	100697201	C	G	-0.0648299	0.0124473	1.91e-07	0.181019	TRUE	FALSE	AFF3	AFF3	protein_coding	8.3	intron_variant	ENST00000415384.1,ENST00000432037.1,NM_001025108.2,ENST00000440445.1,ENST00000409579.1,NM_001386135.1,ENST00000416492.1,ENST00000356421.2,ENST00000441400.1,ENST00000409236.2,ENST00000317233.4,ENST00000424600.1,NM_002285.3,ENST00000423966.1	Transcript	ENSG00000144218,3899	AFF3	EntrezGene,HGNC	FALSE
12	2	100202482	100938917	NA	2	rs4851250	0.003755	chr2_100112831_T_C_b38	100729293	C	T	-0.065353	0.0125854	2.08e-07	0.176851	TRUE	FALSE	AFF3	AFF3	processed_transcript,protein_coding	0.889	intron_variant,non_coding_transcript_variant	NM_001386135.1,ENST00000416492.1,ENST00000483600.1,ENST00000317233.4,NM_002285.3,ENST00000423966.1	Transcript	ENSG00000144218,3899	AFF3	EntrezGene,HGNC	FALSE
12	2	100202482	100938917	NA	2	rs59447631	0.003682	chr2_100075031_T_C_b38	100691493	C	T	-0.064741	0.0125053	2.26e-07	0.178531	TRUE	TRUE	AFF3	AFF3	enhancer,protein_coding	1.656	intron_variant,regulatory_region_variant	ENST00000415384.1,ENST00000432037.1,NM_001025108.2,ENST00000440445.1,ENST00000409579.1,NM_001386135.1,ENST00000416492.1,ENST00000356421.2,ENST00000441400.1,ENST00000409236.2,ENST00000317233.4,ENST00000424600.1,NM_002285.3,ENST00000423966.1,ENSR00001185458	RegulatoryFeature,Transcript	ENSG00000144218,-,3899	AFF3,-	EntrezGene,-,HGNC	FALSE
12	2	100202482	100938917	NA	2	rs12712072	0.00191	chr2_100181450_A_G_b38	100797912	G	A	-0.0485962	0.0113076	1.73e-05	0.237955	TRUE	FALSE	LINC01104	AFF3	-	2.933	intergenic_variant	-	-	-	-	-	FALSE
12	2	100202482	100938917	NA	2	rs2118280	0.001599	chr2_100129933_G_A_b38	100746395	A	G	-0.0429661	0.00991383	1.47e-05	0.369045	TRUE	FALSE	AFF3	AFF3	processed_transcript,protein_coding	4.129	intron_variant,non_coding_transcript_variant	NM_001386135.1,ENST00000416492.1,ENST00000483600.1,ENST00000317233.4,NM_002285.3,ENST00000423966.1	Transcript	ENSG00000144218,3899	AFF3	EntrezGene,HGNC	FALSE
12	2	100202482	100938917	NA	2	rs2164712	0.001156	chr2_100128942_C_G_b38	100745404	G	C	-0.042138	0.00992525	2.18e-05	0.367981	TRUE	FALSE	AFF3	AFF3	processed_transcript,protein_coding	7.531	intron_variant,non_coding_transcript_variant	NM_001386135.1,ENST00000416492.1,ENST00000483600.1,ENST00000317233.4,NM_002285.3,ENST00000423966.1	Transcript	ENSG00000144218,3899	AFF3	EntrezGene,HGNC	FALSE
12	2	100202482	100938917	NA	2	rs11678979	0.0005471	chr2_100186429_T_C_b38	100802891	C	T	-0.0450164	0.0108767	3.5e-05	0.268644	TRUE	FALSE	LINC01104	AFF3	-	0.389	intergenic_variant	-	-	-	-	-	FALSE
12	2	100202482	100938917	NA	2	rs13002946	0.0004173	chr2_100185497_T_A_b38	100801959	A	T	-0.0451855	0.0108813	3.29e-05	0.266246	TRUE	FALSE	LINC01104	AFF3	promoter_flanking_region,-	0.231	intergenic_variant,regulatory_region_variant	ENSR00001185477,-	RegulatoryFeature,-	-	-	-	FALSE
13	2	112310969	113415070	NA	1	2:112495314_TGAG_T	0.126	chr2_111737737_TGAG_T_b38	112495314	T	TGAG	0.233573	0.0113382	5.06e-94	0.231392	FALSE	FALSE	AC093166.3	ANAPC1	processed_pseudogene	0.966	upstream_gene_variant	ENST00000455969.1	Transcript	ENSG00000228615	AC093166.3	Clone_based_vega_gene	FALSE
13	2	112310969	113415070	NA	1	rs75028653	0.06427	chr2_111737023_C_A_b38	112494600	A	C	0.232119	0.0112831	9.05e-94	0.233743	FALSE	FALSE	AC093166.3	ANAPC1	-,CTCF_binding_site	1.564	intergenic_variant,regulatory_region_variant	-,ENSR00000292965	RegulatoryFeature,-	-	-	-	FALSE
13	2	112310969	113415070	NA	1	rs192541479	0.06333	chr2_111795390_A_T_b38	112552967	T	A	0.231812	0.011275	1.17e-93	0.232228	FALSE	FALSE	ANAPC1	ANAPC1	retained_intron,protein_coding	0.42	intron_variant,upstream_gene_variant	ENST00000341068.3,ENST00000464695.1,ENST00000427997.1,NM_022662.4	Transcript	ENSG00000153107,64682	ANAPC1	EntrezGene,HGNC	FALSE
13	2	112310969	113415070	NA	1	rs2948006	0.05987	chr2_111764368_G_A_b38	112521945	A	G	0.231087	0.0112406	1.2e-93	0.232927	FALSE	FALSE	ANAPC1	ANAPC1	retained_intron,protein_coding	2.916	downstream_gene_variant	ENST00000462785.1,ENST00000341068.3,ENST00000427997.1,NM_022662.4	Transcript	ENSG00000153107,64682	ANAPC1	EntrezGene,HGNC	FALSE
13	2	112310969	113415070	NA	1	rs201205018	0.03799	chr2_111732551_G_A_b38	112490128	A	G	0.232481	0.0113132	1.44e-93	0.233989	FALSE	FALSE	AC093166.3	ANAPC1	-	0.683	intergenic_variant	-	-	-	-	-	FALSE
13	2	112310969	113415070	NA	1	rs371809230	0.03593	chr2_111731839_G_A_b38	112489416	A	G	0.232537	0.0113174	1.52e-93	0.233984	FALSE	FALSE	AC093166.3	ANAPC1	-	0.041	intergenic_variant	-	-	-	-	-	FALSE
13	2	112310969	113415070	NA	1	rs11683345	0.03371	chr2_111839480_C_T_b38	112597057	T	C	0.230948	0.0112519	2.37e-93	0.23414	FALSE	TRUE	ANAPC1	ANAPC1	protein_coding	0.557	intron_variant	ENST00000341068.3,ENST00000427997.1,NM_022662.4	Transcript	ENSG00000153107,64682	ANAPC1	EntrezGene,HGNC	FALSE
13	2	112310969	113415070	NA	1	rs56780932	0.03324	chr2_111794850_C_T_b38	112552427	T	C	0.230932	0.0112494	2.22e-93	0.232987	FALSE	FALSE	ANAPC1	ANAPC1	retained_intron,protein_coding	9.779	synonymous_variant,non_coding_transcript_exon_variant	ENST00000341068.3,ENST00000464695.1,ENST00000427997.1,NM_022662.4	Transcript	ENSG00000153107,64682	ANAPC1	EntrezGene,HGNC	FALSE
13	2	112310969	113415070	NA	1	2:112628534_CA_C	0.03228	chr2_111870957_CA_C_b38	112628534	C	CA	0.23114	0.0112628	2.51e-93	0.23413	FALSE	FALSE	ANAPC1	ANAPC1	nonsense_mediated_decay,processed_transcript,processed_pseudogene,protein_coding	3.676	NMD_transcript_variant,intron_variant,downstream_gene_variant	NM_022662.4,ENST00000448785.1,ENST00000341068.3,ENST00000451367.1,ENST00000489177.1	Transcript	ENSG00000153107,ENSG00000230958,64682	ANAPC1,AC093166.4	EntrezGene,Clone_based_vega_gene,HGNC	FALSE
13	2	112310969	113415070	NA	1	rs10779879	0.02713	chr2_111845831_C_T_b38	112603408	T	C	0.23086	0.0112539	2.99e-93	0.234178	FALSE	TRUE	ANAPC1	ANAPC1	protein_coding	2.047	intron_variant	ENST00000341068.3,ENST00000427997.1,NM_022662.4	Transcript	ENSG00000153107,64682	ANAPC1	EntrezGene,HGNC	FALSE
13	2	112310969	113415070	NA	1	2:112493835_CT_C	0.02698	chr2_111736258_CT_C_b38	112493835	C	CT	0.232136	0.0113076	2.18e-93	0.233422	FALSE	FALSE	AC093166.3	ANAPC1	-,CTCF_binding_site	15.35	intergenic_variant,regulatory_region_variant	-,ENSR00000292965	RegulatoryFeature,-	-	-	-	FALSE
13	2	112310969	113415070	NA	1	rs147346361	0.02593	chr2_111771473_A_G_b38	112529050	G	A	0.230422	0.0112307	2.8e-93	0.233307	FALSE	FALSE	ANAPC1	ANAPC1	miRNA,retained_intron,protein_coding	6.799	intron_variant,non_coding_transcript_variant,upstream_gene_variant	NM_022662.4,ENST00000341068.3,ENST00000462785.1,ENST00000577758.1,ENST00000427997.1,NR_039929.1	Transcript	ENSG00000153107,100616165,64682,ENSG00000266063	ANAPC1,MIR4771-2	EntrezGene,HGNC	FALSE
13	2	112310969	113415070	NA	1	rs35366113	0.02337	chr2_111871911_T_A_b38	112629488	A	T	0.23097	0.0112637	3.54e-93	0.234043	FALSE	FALSE	ANAPC1	ANAPC1	nonsense_mediated_decay,processed_transcript,protein_coding	2.374	NMD_transcript_variant,intron_variant,downstream_gene_variant	ENST00000451367.1,ENST00000341068.3,ENST00000489177.1,NM_022662.4	Transcript	ENSG00000153107,64682	ANAPC1	EntrezGene,HGNC	FALSE
13	2	112310969	113415070	NA	1	2:112631396_ATAAAT_A	0.02254	chr2_111873819_ATAAAT_A_b38	112631396	A	ATAAAT	0.230935	0.0112624	3.59e-93	0.234471	FALSE	FALSE	ANAPC1	ANAPC1	nonsense_mediated_decay,processed_transcript,protein_coding	4.345	NMD_transcript_variant,intron_variant,non_coding_transcript_variant	ENST00000451367.1,ENST00000341068.3,ENST00000489177.1,NM_022662.4	Transcript	ENSG00000153107,64682	ANAPC1	EntrezGene,HGNC	FALSE
13	2	112310969	113415070	NA	1	rs200015423	0.02126	chr2_111800902_A_G_b38	112558479	G	A	0.230623	0.0112468	3.54e-93	0.233174	FALSE	FALSE	ANAPC1	ANAPC1	retained_intron,protein_coding	12.06	intron_variant,downstream_gene_variant	ENST00000485325.1,ENST00000341068.3,ENST00000427997.1,NM_022662.4	Transcript	ENSG00000153107,64682	ANAPC1	EntrezGene,HGNC	FALSE
13	2	112310969	113415070	NA	1	rs34432308	0.02117	chr2_111868616_C_T_b38	112626193	T	C	0.230282	0.0112322	3.82e-93	0.233574	FALSE	FALSE	ANAPC1	ANAPC1	nonsense_mediated_decay,processed_transcript,processed_pseudogene,protein_coding	0.434	NMD_transcript_variant,intron_variant,downstream_gene_variant	NM_022662.4,ENST00000448785.1,ENST00000341068.3,ENST00000451367.1,ENST00000489177.1	Transcript	ENSG00000153107,ENSG00000230958,64682	ANAPC1,AC093166.4	EntrezGene,Clone_based_vega_gene,HGNC	FALSE
13	2	112310969	113415070	NA	1	rs12617909	0.01887	chr2_111840542_C_T_b38	112598119	T	C	0.230133	0.0112284	4.34e-93	0.233589	FALSE	TRUE	ANAPC1	ANAPC1	enhancer,protein_coding	0.208	intron_variant,regulatory_region_variant	ENSR00001926877,ENST00000341068.3,ENST00000427997.1,NM_022662.4	RegulatoryFeature,Transcript	ENSG00000153107,-,64682	ANAPC1,-	EntrezGene,-,HGNC	FALSE
13	2	112310969	113415070	NA	1	rs11689168	0.01833	chr2_111863622_T_C_b38	112621199	C	T	0.230182	0.0112317	4.48e-93	0.233575	FALSE	FALSE	ANAPC1	ANAPC1	nonsense_mediated_decay,processed_pseudogene,protein_coding	9.853	intron_variant,downstream_gene_variant,upstream_gene_variant	ENST00000451367.1,ENST00000448785.1,ENST00000341068.3,NM_022662.4	Transcript	ENSG00000153107,ENSG00000230958,64682	ANAPC1,AC093166.4	EntrezGene,Clone_based_vega_gene,HGNC	FALSE
13	2	112310969	113415070	NA	1	rs74189873	0.0176	chr2_111848753_G_A_b38	112606330	A	G	0.230104	0.011229	4.68e-93	0.2336	FALSE	TRUE	ANAPC1	ANAPC1	protein_coding	0.221	intron_variant	ENST00000341068.3,ENST00000427997.1,NM_022662.4	Transcript	ENSG00000153107,64682	ANAPC1	EntrezGene,HGNC	FALSE
13	2	112310969	113415070	NA	1	rs11122990	0.01748	chr2_111841859_C_T_b38	112599436	T	C	0.230084	0.0112283	4.72e-93	0.233594	FALSE	TRUE	ANAPC1	ANAPC1	protein_coding	0.713	intron_variant	ENST00000341068.3,ENST00000427997.1,NM_022662.4	Transcript	ENSG00000153107,64682	ANAPC1	EntrezGene,HGNC	FALSE
13	2	112310969	113415070	NA	1	rs11674795	0.01706	chr2_111844672_A_T_b38	112602249	T	A	0.230514	0.0112504	4.93e-93	0.23445	FALSE	TRUE	ANAPC1	ANAPC1	protein_coding	7.622	intron_variant	ENST00000341068.3,ENST00000427997.1,NM_022662.4	Transcript	ENSG00000153107,64682	ANAPC1	EntrezGene,HGNC	FALSE
13	2	112310969	113415070	NA	1	rs71413401	0.01674	chr2_111847108_T_C_b38	112604685	C	T	0.230086	0.0112296	4.94e-93	0.233543	FALSE	TRUE	ANAPC1	ANAPC1	protein_coding	2.595	intron_variant	ENST00000341068.3,ENST00000427997.1,NM_022662.4	Transcript	ENSG00000153107,64682	ANAPC1	EntrezGene,HGNC	FALSE
13	2	112310969	113415070	NA	1	rs77403931	0.01663	chr2_111732794_C_G_b38	112490371	G	C	0.232751	0.0113522	3.75e-93	0.232063	FALSE	FALSE	AC093166.3	ANAPC1	-	0.484	intergenic_variant	-	-	-	-	-	FALSE
13	2	112310969	113415070	NA	1	rs3877249	0.01656	chr2_111857676_C_T_b38	112615253	T	C	0.230523	0.0112519	5.13e-93	0.232987	FALSE	FALSE	ANAPC1	ANAPC1	retained_intron,protein_coding	5.046	intron_variant,upstream_gene_variant	ENST00000482177.1,ENST00000341068.3,ENST00000427997.1,NM_022662.4	Transcript	ENSG00000153107,64682	ANAPC1	EntrezGene,HGNC	FALSE
13	2	112310969	113415070	NA	1	rs200623464	0.01628	chr2_111796950_G_T_b38	112554527	T	G	0.230544	0.01125	4.59e-93	0.233615	FALSE	FALSE	ANAPC1	ANAPC1	retained_intron,protein_coding	0.311	intron_variant,upstream_gene_variant	ENST00000341068.3,ENST00000464695.1,ENST00000427997.1,NM_022662.4	Transcript	ENSG00000153107,64682	ANAPC1	EntrezGene,HGNC	FALSE
13	2	112310969	113415070	NA	1	rs35212506	0.0162	chr2_111836993_C_G_b38	112594570	G	C	0.230049	0.0112287	5.12e-93	0.233606	FALSE	TRUE	ANAPC1	ANAPC1	protein_coding	6.391	intron_variant	ENST00000341068.3,ENST00000427997.1,NM_022662.4	Transcript	ENSG00000153107,64682	ANAPC1	EntrezGene,HGNC	FALSE
13	2	112310969	113415070	NA	1	rs149542794	0.01361	chr2_111738544_T_A_b38	112496121	A	T	0.231247	0.0112843	4.59e-93	0.233252	FALSE	FALSE	AC093166.3	ANAPC1	open_chromatin_region,processed_pseudogene	1.755	upstream_gene_variant,regulatory_region_variant	ENSR00001926856,ENST00000455969.1	RegulatoryFeature,Transcript	ENSG00000228615,-	AC093166.3,-	Clone_based_vega_gene,-	FALSE
13	2	112310969	113415070	NA	1	rs76292584	0.01355	chr2_111861490_G_A_b38	112619067	A	G	0.230578	0.01126	6.26e-93	0.234304	FALSE	FALSE	ANAPC1	ANAPC1	processed_pseudogene,retained_intron,protein_coding	0.202	intron_variant,upstream_gene_variant	ENST00000482177.1,NM_022662.4,ENST00000448785.1,ENST00000341068.3,ENST00000427997.1	Transcript	ENSG00000153107,ENSG00000230958,64682	ANAPC1,AC093166.4	EntrezGene,Clone_based_vega_gene,HGNC	FALSE
13	2	112310969	113415070	NA	1	rs150954153	0.01329	chr2_111824333_A_G_b38	112581910	G	A	0.229812	0.0112228	6.31e-93	0.233636	FALSE	TRUE	ANAPC1	ANAPC1	retained_intron,protein_coding	2.657	intron_variant,upstream_gene_variant	ENST00000485325.1,ENST00000341068.3,ENST00000427997.1,NM_022662.4	Transcript	ENSG00000153107,64682	ANAPC1	EntrezGene,HGNC	FALSE
13	2	112310969	113415070	NA	1	rs141660957	0.01219	chr2_111797000_C_T_b38	112554577	T	C	0.230329	0.0112482	6.36e-93	0.233735	FALSE	FALSE	ANAPC1	ANAPC1	retained_intron,protein_coding	1.553	intron_variant,upstream_gene_variant	ENST00000341068.3,ENST00000464695.1,ENST00000427997.1,NM_022662.4	Transcript	ENSG00000153107,64682	ANAPC1	EntrezGene,HGNC	FALSE
13	2	112310969	113415070	NA	1	rs76210128	0.01148	chr2_111775410_C_T_b38	112532987	T	C	0.230101	0.0112389	6.8e-93	0.232915	FALSE	FALSE	ANAPC1	ANAPC1	miRNA,retained_intron,protein_coding	1.487	intron_variant,non_coding_transcript_variant,upstream_gene_variant	NM_022662.4,ENST00000341068.3,ENST00000462785.1,ENST00000577758.1,ENST00000427997.1,NR_039929.1	Transcript	ENSG00000153107,100616165,64682,ENSG00000266063	ANAPC1,MIR4771-2	EntrezGene,HGNC	FALSE
13	2	112310969	113415070	NA	1	2:112578488_CTTTG_C	0.009961	chr2_111820911_CTTTG_C_b38	112578488	C	CTTTG	0.230231	0.0112528	9e-93	0.233231	FALSE	TRUE	ANAPC1	ANAPC1	retained_intron,protein_coding	4.709	intron_variant,non_coding_transcript_variant	ENST00000485325.1,ENST00000341068.3,ENST00000427997.1,NM_022662.4	Transcript	ENSG00000153107,64682	ANAPC1	EntrezGene,HGNC	FALSE
13	2	112310969	113415070	NA	1	rs200237198	0.009509	chr2_111785842_A_AT_b38	112543419	AT	A	0.233878	0.0114368	1.11e-92	0.227675	FALSE	FALSE	ANAPC1	ANAPC1	protein_coding	0.796	intron_variant	ENST00000341068.3,ENST00000427997.1,NM_022662.4	Transcript	ENSG00000153107,64682	ANAPC1	EntrezGene,HGNC	FALSE
13	2	112310969	113415070	NA	1	rs13000524	0.008727	chr2_111880290_T_G_b38	112637867	G	T	0.229835	0.0112367	1.02e-92	0.233858	FALSE	FALSE	ANAPC1	ANAPC1	nonsense_mediated_decay,processed_transcript,retained_intron,protein_coding	4.708	NMD_transcript_variant,intron_variant,non_coding_transcript_variant,downstream_gene_variant	NM_022662.4,ENST00000341068.3,ENST00000451367.1,ENST00000467878.1,ENST00000489177.1	Transcript	ENSG00000153107,64682	ANAPC1	EntrezGene,HGNC	FALSE
13	2	112310969	113415070	NA	1	rs80233695	0.007912	chr2_111875470_T_C_b38	112633047	C	T	0.2299	0.011241	1.06e-92	0.233304	FALSE	FALSE	ANAPC1	ANAPC1	nonsense_mediated_decay,processed_transcript,protein_coding	5.81	NMD_transcript_variant,intron_variant,non_coding_transcript_variant	ENST00000451367.1,ENST00000341068.3,ENST00000489177.1,NM_022662.4	Transcript	ENSG00000153107,64682	ANAPC1	EntrezGene,HGNC	FALSE
13	2	112310969	113415070	NA	1	rs113894504	0.007453	chr2_111875515_C_G_b38	112633092	G	C	0.229891	0.0112423	1.13e-92	0.233247	FALSE	FALSE	ANAPC1	ANAPC1	nonsense_mediated_decay,processed_transcript,retained_intron,protein_coding	0.586	NMD_transcript_variant,intron_variant,non_coding_transcript_variant,downstream_gene_variant	NM_022662.4,ENST00000341068.3,ENST00000451367.1,ENST00000467878.1,ENST00000489177.1	Transcript	ENSG00000153107,64682	ANAPC1	EntrezGene,HGNC	FALSE
13	2	112310969	113415070	NA	1	rs1044864	0.007027	chr2_111769289_G_A_b38	112526866	A	G	0.22981	0.0112391	1.16e-92	0.23297	FALSE	FALSE	ANAPC1	ANAPC1	miRNA,retained_intron,protein_coding	3.294	non_coding_transcript_exon_variant,3_prime_UTR_variant,intron_variant,downstream_gene_variant	NM_022662.4,ENST00000341068.3,ENST00000462785.1,ENST00000577758.1,ENST00000427997.1,NR_039929.1	Transcript	ENSG00000153107,100616165,64682,ENSG00000266063	ANAPC1,MIR4771-2	EntrezGene,HGNC	FALSE
13	2	112310969	113415070	NA	1	rs11674974	0.006681	chr2_111834263_A_G_b38	112591840	G	A	0.22968	0.0112343	1.23e-92	0.233304	FALSE	TRUE	ANAPC1	ANAPC1	protein_coding	4.344	intron_variant	ENST00000341068.3,ENST00000427997.1,NM_022662.4	Transcript	ENSG00000153107,64682	ANAPC1	EntrezGene,HGNC	FALSE
13	2	112310969	113415070	NA	1	rs71258290	0.005995	chr2_111821217_T_C_b38	112578794	C	T	0.229744	0.0112406	1.38e-92	0.23343	FALSE	TRUE	ANAPC1	ANAPC1	retained_intron,protein_coding	1.909	intron_variant,non_coding_transcript_variant	ENST00000485325.1,ENST00000341068.3,ENST00000427997.1,NM_022662.4	Transcript	ENSG00000153107,64682	ANAPC1	EntrezGene,HGNC	FALSE
13	2	112310969	113415070	NA	1	rs12614297	0.005763	chr2_111825899_C_T_b38	112583476	T	C	0.229519	0.0112299	1.4e-92	0.233311	FALSE	TRUE	ANAPC1	ANAPC1	retained_intron,protein_coding	7.777	intron_variant,upstream_gene_variant	ENST00000485325.1,ENST00000341068.3,ENST00000427997.1,NM_022662.4	Transcript	ENSG00000153107,64682	ANAPC1	EntrezGene,HGNC	FALSE
13	2	112310969	113415070	NA	1	rs11122983	0.004998	chr2_111826714_G_A_b38	112584291	A	G	0.229421	0.0112291	1.62e-92	0.233352	FALSE	TRUE	ANAPC1	ANAPC1	retained_intron,protein_coding	0.191	intron_variant,upstream_gene_variant	ENST00000485325.1,ENST00000341068.3,ENST00000427997.1,NM_022662.4	Transcript	ENSG00000153107,64682	ANAPC1	EntrezGene,HGNC	FALSE
13	2	112310969	113415070	NA	1	rs77797441	0.004113	chr2_111781807_C_T_b38	112539384	T	C	0.234547	0.0114937	2.67e-92	0.225456	FALSE	FALSE	ANAPC1	ANAPC1	retained_intron,protein_coding	0.591	intron_variant,upstream_gene_variant	ENST00000462785.1,ENST00000341068.3,ENST00000427997.1,NM_022662.4	Transcript	ENSG00000153107,64682	ANAPC1	EntrezGene,HGNC	FALSE
13	2	112310969	113415070	NA	1	rs72823440	0.003821	chr2_111732841_G_A_b38	112490418	A	G	0.231548	0.0113354	1.76e-92	0.232093	FALSE	FALSE	AC093166.3	ANAPC1	-	0.441	intergenic_variant	-	-	-	-	-	FALSE
13	2	112310969	113415070	NA	1	rs201578686	0.003717	chr2_111810307_G_GA_b38	112567884	GA	G	0.229272	0.0112337	2.52e-92	0.234791	FALSE	FALSE	ANAPC1	ANAPC1	retained_intron,protein_coding	0.761	intron_variant,non_coding_transcript_variant	ENST00000485325.1,ENST00000341068.3,ENST00000427997.1,NM_022662.4	Transcript	ENSG00000153107,64682	ANAPC1	EntrezGene,HGNC	FALSE
13	2	112310969	113415070	NA	1	rs72823439	0.00364	chr2_111732751_T_G_b38	112490328	G	T	0.232078	0.0113645	1.97e-92	0.231704	FALSE	FALSE	AC093166.3	ANAPC1	-	0.73	intergenic_variant	-	-	-	-	-	FALSE
13	2	112310969	113415070	NA	1	rs71226248	0.003291	chr2_111748934_C_T_b38	112506511	T	C	0.22972	0.0112555	2.51e-92	0.231786	FALSE	FALSE	AC093166.3	ANAPC1	processed_pseudogene,CTCF_binding_site	0.146	downstream_gene_variant,regulatory_region_variant	ENST00000455969.1,ENSR00001926863	RegulatoryFeature,Transcript	ENSG00000228615,-	AC093166.3,-	Clone_based_vega_gene,-	FALSE
13	2	112310969	113415070	NA	1	rs78658973	0.002961	chr2_111726948_T_A_b38	112484525	A	T	0.230868	0.0113047	1.94e-92	0.233681	FALSE	FALSE	AC093166.2	ANAPC1	-	0.968	intergenic_variant	-	-	-	-	-	FALSE
13	2	112310969	113415070	NA	1	rs12612620	0.002635	chr2_111731299_G_A_b38	112488876	A	G	0.231575	0.0113457	2.44e-92	0.232004	FALSE	FALSE	AC093166.3	ANAPC1	-	2.543	intergenic_variant	-	-	-	-	-	FALSE
13	2	112310969	113415070	NA	1	rs2030500	0.002432	chr2_111792748_C_G_b38	112550325	G	C	0.228808	0.0112227	3.89e-92	0.237608	FALSE	FALSE	ANAPC1	ANAPC1	retained_intron,protein_coding	1.661	intron_variant,non_coding_transcript_variant	ENST00000341068.3,ENST00000464695.1,ENST00000427997.1,NM_022662.4	Transcript	ENSG00000153107,64682	ANAPC1	EntrezGene,HGNC	FALSE
13	2	112310969	113415070	NA	1	rs71226249	0.002402	chr2_111749156_T_C_b38	112506733	C	T	0.229656	0.0112589	3.19e-92	0.232181	FALSE	FALSE	AC093166.3	ANAPC1	processed_pseudogene	4.887	downstream_gene_variant	ENST00000455969.1	Transcript	ENSG00000228615	AC093166.3	Clone_based_vega_gene	FALSE
13	2	112310969	113415070	NA	1	rs200632716	0.001864	chr2_111739381_C_A_b38	112496958	A	C	0.229771	0.0112681	3.64e-92	0.23378	FALSE	FALSE	AC093166.3	ANAPC1	processed_pseudogene	6.459	upstream_gene_variant	ENST00000455969.1	Transcript	ENSG00000228615	AC093166.3	Clone_based_vega_gene	FALSE
13	2	112310969	113415070	NA	1	rs4340528	0.001495	chr2_111729317_G_A_b38	112486894	A	G	0.231295	0.0113478	4.36e-92	0.232327	FALSE	FALSE	AC093166.2	ANAPC1	-	0.08	intergenic_variant	-	-	-	-	-	FALSE
13	2	112310969	113415070	NA	1	rs17040773	0.001479	chr2_111742458_A_C_b38	112500035	C	A	0.228182	0.0111979	4.83e-92	0.233669	FALSE	FALSE	AC093166.3	ANAPC1	processed_pseudogene	1.617	upstream_gene_variant	ENST00000455969.1	Transcript	ENSG00000228615	AC093166.3	Clone_based_vega_gene	FALSE
14	2	144510692	144672091	NA	1	rs34372952	0.976	chr2_143822225_C_G_b38	144579794	G	C	-0.0793004	0.0131152	1.49e-09	0.157814	FALSE	FALSE	AC079584.2	ARHGAP15	lincRNA	5.61	downstream_gene_variant	ENST00000426716.1	Transcript	ENSG00000236356	AC079584.2	Clone_based_vega_gene	FALSE
14	2	144510692	144672091	NA	1	rs16823166	0.01406	chr2_143825807_T_C_b38	144583376	C	T	-0.0708336	0.013491	1.52e-07	0.147619	FALSE	FALSE	AC079584.2	ARHGAP15	-,enhancer	16.65	intergenic_variant,regulatory_region_variant	ENSR00001930365,-	RegulatoryFeature,-	-	-	-	FALSE
15	2	145504787	146156679	NA	1	rs2950790	0.2177	chr2_145002154_G_A_b38	145759721	G	A	-0.0910367	0.0109793	1.14e-16	0.255378	FALSE	FALSE	TEX41	ZEB2	lncRNA,lincRNA	0.45	intron_variant,non_coding_transcript_variant	ENST00000597469.1,ENST00000596589.1,ENST00000451774.1,ENST00000598659.1,ENST00000594471.1,ENST00000595686.1,ENST00000599187.1,ENST00000600679.1,NR_033870.2,ENST00000451027.1,ENST00000596230.1,ENST00000597670.1,ENST00000594626.1,ENST00000599072.1,ENST00000597655.1,ENST00000600064.1,ENST00000445791.1,ENST00000597893.1,ENST00000596540.1,ENST00000598248.1,ENST00000601277.1	Transcript	ENSG00000226674,401014	TEX41	EntrezGene,HGNC	FALSE
15	2	145504787	146156679	NA	1	rs13386034	0.1744	chr2_145002332_T_C_b38	145759899	C	T	-0.0907284	0.0109774	1.42e-16	0.255655	FALSE	FALSE	TEX41	ZEB2	lncRNA,lincRNA	0.356	intron_variant,non_coding_transcript_variant	ENST00000597469.1,ENST00000596589.1,ENST00000451774.1,ENST00000598659.1,ENST00000594471.1,ENST00000595686.1,ENST00000599187.1,ENST00000600679.1,NR_033870.2,ENST00000451027.1,ENST00000596230.1,ENST00000597670.1,ENST00000594626.1,ENST00000599072.1,ENST00000597655.1,ENST00000600064.1,ENST00000445791.1,ENST00000597893.1,ENST00000596540.1,ENST00000598248.1,ENST00000601277.1	Transcript	ENSG00000226674,401014	TEX41	EntrezGene,HGNC	FALSE
15	2	145504787	146156679	NA	1	rs2246363	0.1731	chr2_145025715_G_A_b38	145783282	G	A	-0.090584	0.0109612	1.43e-16	0.255625	FALSE	FALSE	TEX41	ZEB2	lncRNA,lincRNA	0.415	intron_variant,non_coding_transcript_variant	ENST00000597469.1,ENST00000594837.1,ENST00000596589.1,ENST00000451774.1,ENST00000414195.2,ENST00000599358.1,ENST00000598659.1,ENST00000594471.1,ENST00000595686.1,ENST00000609705.1,ENST00000596278.1,ENST00000599187.1,ENST00000451478.1,ENST00000601578.1,ENST00000600679.1,ENST00000602108.1,NR_033870.2,ENST00000596970.1,ENST00000423031.1,ENST00000451027.1,ENST00000596230.1,ENST00000597670.1,ENST00000…	Transcript	ENSG00000226674,401014	TEX41	EntrezGene,HGNC	FALSE
15	2	145504787	146156679	NA	1	rs3901734	0.138	chr2_145011535_T_C_b38	145769102	T	C	-0.090346	0.0109665	1.77e-16	0.255655	FALSE	FALSE	TEX41	ZEB2	lncRNA,lincRNA	5.086	intron_variant,non_coding_transcript_variant	ENST00000597469.1,ENST00000596589.1,ENST00000451774.1,ENST00000598659.1,ENST00000594471.1,ENST00000595686.1,ENST00000599187.1,ENST00000600679.1,NR_033870.2,ENST00000451027.1,ENST00000596230.1,ENST00000597670.1,ENST00000594626.1,ENST00000599072.1,ENST00000597655.1,ENST00000600064.1,ENST00000445791.1,ENST00000597893.1,ENST00000596540.1,ENST00000598248.1,ENST00000601277.1	Transcript	ENSG00000226674,401014	TEX41	EntrezGene,HGNC	FALSE
15	2	145504787	146156679	NA	1	rs1371045	0.07875	chr2_145029483_T_C_b38	145787050	T	C	-0.0890953	0.0109157	3.34e-16	0.258748	FALSE	FALSE	TEX41	ZEB2	lncRNA,lincRNA	0.796	intron_variant,non_coding_transcript_variant	ENST00000597469.1,ENST00000594837.1,ENST00000596589.1,ENST00000451774.1,ENST00000414195.2,ENST00000599358.1,ENST00000598659.1,ENST00000594471.1,ENST00000595686.1,ENST00000609705.1,ENST00000596278.1,ENST00000599187.1,ENST00000451478.1,ENST00000601578.1,ENST00000600679.1,ENST00000602108.1,NR_033870.2,ENST00000596970.1,ENST00000423031.1,ENST00000451027.1,ENST00000596230.1,ENST00000597670.1,ENST00000…	Transcript	ENSG00000226674,401014	TEX41	EntrezGene,HGNC	FALSE
15	2	145504787	146156679	NA	1	rs12691702	0.07449	chr2_145007179_G_T_b38	145764746	G	T	-0.0891207	0.0109287	3.56e-16	0.258735	FALSE	FALSE	TEX41	ZEB2	lncRNA,lincRNA	20	intron_variant,non_coding_transcript_variant	ENST00000597469.1,ENST00000596589.1,ENST00000451774.1,ENST00000598659.1,ENST00000594471.1,ENST00000595686.1,ENST00000599187.1,ENST00000600679.1,NR_033870.2,ENST00000451027.1,ENST00000596230.1,ENST00000597670.1,ENST00000594626.1,ENST00000599072.1,ENST00000597655.1,ENST00000600064.1,ENST00000445791.1,ENST00000597893.1,ENST00000596540.1,ENST00000598248.1,ENST00000601277.1	Transcript	ENSG00000226674,401014	TEX41	EntrezGene,HGNC	FALSE
15	2	145504787	146156679	NA	1	rs1837294	0.05124	chr2_145041108_T_C_b38	145798675	T	C	-0.0882798	0.01089	5.29e-16	0.260586	FALSE	FALSE	TEX41	ZEB2	lncRNA,lincRNA	1.597	intron_variant,non_coding_transcript_variant	ENST00000597469.1,ENST00000594837.1,ENST00000596589.1,ENST00000451774.1,ENST00000414195.2,ENST00000599358.1,ENST00000598659.1,ENST00000594471.1,ENST00000595686.1,ENST00000609705.1,ENST00000596278.1,ENST00000599187.1,ENST00000451478.1,ENST00000601578.1,ENST00000600679.1,ENST00000602108.1,NR_033870.2,ENST00000596970.1,ENST00000423031.1,ENST00000451027.1,ENST00000596230.1,ENST00000597670.1,ENST00000…	Transcript	ENSG00000226674,401014	TEX41	EntrezGene,HGNC	FALSE
15	2	145504787	146156679	NA	1	rs2256602	0.04682	chr2_145034598_T_C_b38	145792165	T	C	-0.0882659	0.0109043	5.83e-16	0.259405	FALSE	FALSE	TEX41	ZEB2	lncRNA,lincRNA	4.772	intron_variant,non_coding_transcript_variant	ENST00000597469.1,ENST00000594837.1,ENST00000596589.1,ENST00000451774.1,ENST00000414195.2,ENST00000599358.1,ENST00000598659.1,ENST00000594471.1,ENST00000595686.1,ENST00000609705.1,ENST00000596278.1,ENST00000599187.1,ENST00000451478.1,ENST00000601578.1,ENST00000600679.1,ENST00000602108.1,NR_033870.2,ENST00000596970.1,ENST00000423031.1,ENST00000451027.1,ENST00000596230.1,ENST00000597670.1,ENST00000…	Transcript	ENSG00000226674,401014	TEX41	EntrezGene,HGNC	FALSE
15	2	145504787	146156679	NA	1	rs1438895	0.04535	chr2_145041240_T_C_b38	145798807	T	C	-0.088101	0.0108894	6.03e-16	0.260553	FALSE	FALSE	TEX41	ZEB2	lncRNA,lincRNA	4.119	intron_variant,non_coding_transcript_variant	ENST00000597469.1,ENST00000594837.1,ENST00000596589.1,ENST00000451774.1,ENST00000414195.2,ENST00000599358.1,ENST00000598659.1,ENST00000594471.1,ENST00000595686.1,ENST00000609705.1,ENST00000596278.1,ENST00000599187.1,ENST00000451478.1,ENST00000601578.1,ENST00000600679.1,ENST00000602108.1,NR_033870.2,ENST00000596970.1,ENST00000423031.1,ENST00000451027.1,ENST00000596230.1,ENST00000597670.1,ENST00000…	Transcript	ENSG00000226674,401014	TEX41	EntrezGene,HGNC	FALSE
16	2	172163911	172454983	NA	1	2:172412836_CT_C	0.2447	chr2_171556326_CT_C_b38	172412836	C	CT	-0.0613773	0.0106968	9.62e-09	0.284284	TRUE	FALSE	CYBRD1	CYBRD1	protein_coding	3.131	3_prime_UTR_variant,downstream_gene_variant	ENST00000375252.3,NM_001127383.2,ENST00000409484.1,ENST00000321348.4,NM_024843.4,NM_001256909.2,ENST00000445146.1	Transcript	79901,ENSG00000071967	CYBRD1	EntrezGene,HGNC	FALSE
16	2	172163911	172454983	NA	1	rs11558131	0.2439	chr2_171556325_G_A_b38	172412835	A	G	-0.0613226	0.0106898	9.7e-09	0.284713	TRUE	FALSE	CYBRD1	CYBRD1	protein_coding	3.556	3_prime_UTR_variant,downstream_gene_variant	ENST00000375252.3,NM_001127383.2,ENST00000409484.1,ENST00000321348.4,NM_024843.4,NM_001256909.2,ENST00000445146.1	Transcript	79901,ENSG00000071967	CYBRD1	EntrezGene,HGNC	FALSE
16	2	172163911	172454983	NA	1	2:172385021_TC_T	0.1064	chr2_171528511_TC_T_b38	172385021	T	TC	-0.0617446	0.0110149	2.08e-08	0.252514	TRUE	TRUE	CYBRD1	CYBRD1	processed_transcript,protein_coding	0.281	intron_variant,non_coding_transcript_variant	ENST00000375252.3,ENST00000494587.1,NM_001127383.2,ENST00000409484.1,ENST00000468308.1,ENST00000321348.4,NM_024843.4,NM_001256909.2,ENST00000445146.1,ENST00000474182.1	Transcript	79901,ENSG00000071967	CYBRD1	EntrezGene,HGNC	FALSE
16	2	172163911	172454983	NA	1	rs6734880	0.06631	chr2_171532751_A_G_b38	172389261	G	A	-0.0606812	0.010996	3.43e-08	0.253114	TRUE	TRUE	CYBRD1	CYBRD1	processed_transcript,protein_coding	11.79	intron_variant,non_coding_transcript_variant	ENST00000375252.3,ENST00000494587.1,NM_001127383.2,ENST00000409484.1,ENST00000468308.1,ENST00000321348.4,NM_024843.4,NM_001256909.2,ENST00000445146.1,ENST00000474182.1	Transcript	79901,ENSG00000071967	CYBRD1	EntrezGene,HGNC	FALSE
16	2	172163911	172454983	NA	1	rs11682659	0.05186	chr2_171560415_C_T_b38	172416925	T	C	-0.0576589	0.01056	4.77e-08	0.28643	TRUE	FALSE	CYBRD1	CYBRD1	protein_coding	3.699	downstream_gene_variant	ENST00000375252.3,NM_001127383.2,ENST00000409484.1,ENST00000321348.4,NM_024843.4,NM_001256909.2	Transcript	79901,ENSG00000071967	CYBRD1	EntrezGene,HGNC	FALSE
16	2	172163911	172454983	NA	1	rs7585194	0.04477	chr2_171556106_C_A_b38	172412616	A	C	-0.0574855	0.0105719	5.42e-08	0.285753	TRUE	FALSE	CYBRD1	CYBRD1	processed_transcript,protein_coding	5.69	3_prime_UTR_variant,downstream_gene_variant	ENST00000375252.3,NM_001127383.2,ENST00000409484.1,ENST00000468308.1,ENST00000321348.4,NM_024843.4,NM_001256909.2,ENST00000445146.1	Transcript	79901,ENSG00000071967	CYBRD1	EntrezGene,HGNC	FALSE
16	2	172163911	172454983	NA	1	rs13018808	0.04472	chr2_171559185_A_G_b38	172415695	G	A	-0.0574391	0.0105603	5.37e-08	0.286505	TRUE	FALSE	CYBRD1	CYBRD1	CTCF_binding_site,protein_coding	3.57	downstream_gene_variant,regulatory_region_variant	ENST00000375252.3,NM_001127383.2,ENST00000409484.1,ENST00000321348.4,NM_024843.4,NM_001256909.2,ENSR00001933681,ENST00000445146.1	RegulatoryFeature,Transcript	79901,-,ENSG00000071967	-,CYBRD1	EntrezGene,-,HGNC	FALSE
16	2	172163911	172454983	NA	1	rs11674142	0.03752	chr2_171567301_A_G_b38	172423811	G	A	-0.0604386	0.011103	5.24e-08	0.247436	FALSE	FALSE	CYBRD1	CYBRD1	-	4.475	intergenic_variant	-	-	-	-	-	FALSE
16	2	172163911	172454983	NA	1	2:172417730_ATTTACCCTTTTTCCTT_A	0.0324	chr2_171561220_ATTTACCCTTTTTCCTT_A_b38	172417730	A	ATTTACCCTTTTTCCTT	-0.0579354	0.0107581	7.26e-08	0.278298	TRUE	FALSE	CYBRD1	CYBRD1	protein_coding	1.132	downstream_gene_variant	ENST00000375252.3,NM_001127383.2,ENST00000321348.4,NM_024843.4,NM_001256909.2	Transcript	79901,ENSG00000071967	CYBRD1	EntrezGene,HGNC	FALSE
16	2	172163911	172454983	NA	1	rs2542938	0.02947	chr2_171556757_G_C_b38	172413267	C	G	-0.0567205	0.0105648	7.95e-08	0.286545	TRUE	FALSE	CYBRD1	CYBRD1	protein_coding	2.479	3_prime_UTR_variant,downstream_gene_variant	ENST00000375252.3,NM_001127383.2,ENST00000409484.1,ENST00000321348.4,NM_024843.4,NM_001256909.2,ENST00000445146.1	Transcript	79901,ENSG00000071967	CYBRD1	EntrezGene,HGNC	FALSE
16	2	172163911	172454983	NA	1	rs2674485	0.02371	chr2_171558162_G_A_b38	172414672	A	G	-0.0562455	0.0105559	9.94e-08	0.28718	TRUE	FALSE	CYBRD1	CYBRD1	protein_coding	1.441	downstream_gene_variant	ENST00000375252.3,NM_001127383.2,ENST00000409484.1,ENST00000321348.4,NM_024843.4,NM_001256909.2,ENST00000445146.1	Transcript	79901,ENSG00000071967	CYBRD1	EntrezGene,HGNC	FALSE
16	2	172163911	172454983	NA	1	rs2542933	0.02353	chr2_171559008_A_C_b38	172415518	C	A	-0.0562008	0.0105509	1e-07	0.287499	TRUE	FALSE	CYBRD1	CYBRD1	CTCF_binding_site,protein_coding	7.581	downstream_gene_variant,regulatory_region_variant	ENST00000375252.3,NM_001127383.2,ENST00000409484.1,ENST00000321348.4,NM_024843.4,NM_001256909.2,ENSR00001933681,ENST00000445146.1	RegulatoryFeature,Transcript	79901,-,ENSG00000071967	-,CYBRD1	EntrezGene,-,HGNC	FALSE
16	2	172163911	172454983	NA	1	rs2674497	0.01195	chr2_171567449_C_T_b38	172423959	T	C	-0.0549554	0.010567	1.99e-07	0.286629	TRUE	FALSE	CYBRD1	CYBRD1	-	2.455	intergenic_variant	-	-	-	-	-	FALSE
16	2	172163911	172454983	NA	1	rs11680268	0.003433	chr2_171518947_G_A_b38	172375457	A	G	-0.0667997	0.0134981	7.48e-07	0.147468	FALSE	FALSE	AC007969.5	CYBRD1	processed_transcript,processed_pseudogene,protein_coding	1.365	upstream_gene_variant	ENST00000375252.3,ENST00000494587.1,NM_001127383.2,ENST00000409484.1,ENST00000468308.1,ENST00000321348.4,NM_024843.4,NM_001256909.2,ENST00000445146.1,ENST00000474182.1,ENST00000433675.1,ENST00000397084.2	Transcript	ENSG00000233762,79901,ENSG00000071967	AC007969.5,CYBRD1	EntrezGene,Clone_based_vega_gene,HGNC	FALSE
16	2	172163911	172454983	NA	1	rs6720267	0.003048	chr2_171516482_G_T_b38	172372992	T	G	-0.0664611	0.0134838	8.28e-07	0.147364	FALSE	FALSE	AC007969.5	CYBRD1	enhancer,processed_pseudogene	7.073	downstream_gene_variant,regulatory_region_variant	ENST00000433675.1,ENSR00001933674,ENST00000397084.2	RegulatoryFeature,Transcript	ENSG00000233762,-	AC007969.5,-	Clone_based_vega_gene,-	FALSE
16	2	172163911	172454983	NA	1	rs56954167	0.003018	chr2_171517812_C_G_b38	172374322	G	C	-0.0664439	0.0134859	8.37e-07	0.147387	FALSE	FALSE	AC007969.5	CYBRD1	processed_transcript,processed_pseudogene,promoter,protein_coding	3.929	upstream_gene_variant,regulatory_region_variant	ENST00000375252.3,ENST00000494587.1,NM_001127383.2,ENST00000409484.1,ENST00000468308.1,ENST00000321348.4,NM_024843.4,NM_001256909.2,ENST00000474182.1,ENST00000433675.1,ENSR00001199228,ENST00000397084.2	RegulatoryFeature,Transcript	ENSG00000233762,79901,-,ENSG00000071967	AC007969.5,-,CYBRD1	EntrezGene,Clone_based_vega_gene,HGNC,-	FALSE
16	2	172163911	172454983	NA	1	rs12992824	0.002883	chr2_171515273_C_T_b38	172371783	T	C	-0.0663409	0.013483	8.66e-07	0.147352	FALSE	FALSE	AC007969.5	CYBRD1	promoter_flanking_region,processed_pseudogene	0.125	downstream_gene_variant,regulatory_region_variant	ENST00000433675.1,ENST00000397084.2,ENSR00001630686	RegulatoryFeature,Transcript	ENSG00000233762,-	AC007969.5,-	Clone_based_vega_gene,-	FALSE
16	2	172163911	172454983	NA	1	rs6725897	0.002862	chr2_171513028_C_T_b38	172369538	T	C	-0.0660384	0.0134399	8.96e-07	0.147916	FALSE	FALSE	AC007969.5	CYBRD1	promoter_flanking_region,processed_pseudogene	3.002	downstream_gene_variant,regulatory_region_variant	ENST00000433675.1,ENST00000397084.2,ENSR00001630686	RegulatoryFeature,Transcript	ENSG00000233762,-	AC007969.5,-	Clone_based_vega_gene,-	FALSE
16	2	172163911	172454983	NA	1	rs10930477	0.002704	chr2_171513500_A_G_b38	172370010	G	A	-0.0658966	0.0134344	9.36e-07	0.148141	FALSE	FALSE	AC007969.5	CYBRD1	promoter_flanking_region,processed_pseudogene	0.164	downstream_gene_variant,regulatory_region_variant	ENST00000433675.1,ENST00000397084.2,ENSR00001630686	RegulatoryFeature,Transcript	ENSG00000233762,-	AC007969.5,-	Clone_based_vega_gene,-	FALSE
16	2	172163911	172454983	NA	1	rs6732719	0.002665	chr2_171519723_G_C_b38	172376233	C	G	-0.0578257	0.011745	8.52e-07	0.211585	TRUE	TRUE	AC007969.5	CYBRD1	processed_transcript,processed_pseudogene,protein_coding	3.214	upstream_gene_variant	ENST00000375252.3,ENST00000494587.1,NM_001127383.2,ENST00000409484.1,ENST00000468308.1,ENST00000321348.4,NM_024843.4,NM_001256909.2,ENST00000445146.1,ENST00000474182.1,ENST00000433675.1,ENST00000397084.2	Transcript	ENSG00000233762,79901,ENSG00000071967	AC007969.5,CYBRD1	EntrezGene,Clone_based_vega_gene,HGNC	FALSE
16	2	172163911	172454983	NA	1	2:172427866_GC_G	0.002288	chr2_171571356_GC_G_b38	172427866	G	GC	-0.0553737	0.0113237	1.01e-06	0.239265	FALSE	FALSE	CYBRD1	CYBRD1	-	10.19	intergenic_variant	-	-	-	-	-	FALSE
16	2	172163911	172454983	NA	1	rs12692967	0.001834	chr2_171567618_G_A_b38	172424128	A	G	-0.0544402	0.0112453	1.29e-06	0.237226	FALSE	FALSE	CYBRD1	CYBRD1	-	1.931	intergenic_variant	-	-	-	-	-	FALSE
[truncated: 4,182 more rows]

## Sheet: TableS2_eQTL
Table S2 CRF-GTEx v8 cis eQTL colocalization analysis results. qtl_signal: cis-eQTL target gene and the QTL independent signal id.; pip_qtl, pip_gwas: the posterior inclusion probability (PIP) for the variant from QTL/CRF GWAS fine-mapping using software DAP-G; gwas_locus_credibleset: the CRF gwas locus and the independent signal the variant is involved in; pip_qtl_sum: sum of PIP (from QTL) of v…
[truncated: 22,101 more rows]

[truncated: 6 more sheets: TableS3_sQTL, TableS4_CRF_K_FM, TableS5_CRF_K_COLOC, TableS6_CRF_K_fENLOC, TableS7_CRF_K_CLPP, TableS8_scrna_speci_0.1]
